# Supplementary material for: Comprehensive interrogation of synthetic lethality in the DNA damage response
Source: Nature. 2025 Apr 9;640(8060):1093–102. doi: 10.1038/s41586-025-08815-4 (PMC12018271; doi:10.1038/s41586-025-08815-4)
Supplement: Supplementary file 3 — LOFTEE analysis of RPE-1 cells confirms that they have no known deleterious mutations in key DDR genes. [file 41586_2025_8815_MOESM3_ESM.xlsx]

## Sheet: RPE-1 LOFTEE analysis
## ENSEMBL VARIANT EFFECT PREDICTOR v99.2
## Output produced at 2021-12-07 15:39:44
## Using cache in /mnt/data/genomes/VEP/homo_sapiens/99_GRCh37
## Using API version 99, DB version ?
## ensembl-variation version 99.566bbdc
## ensembl version 99.d3e7d31
## ensembl-io version 99.441b05b
## ensembl-funcgen version 99.0832337
## 1000genomes version phase3
## COSMIC version 86
## gencode version GENCODE 19
## sift version sift5.2.2
## HGMD-PUBLIC version 20174
## assembly version GRCh37.p13
## polyphen version 2.2.2
## regbuild version 1.0
## ClinVar version 201810
## ESP version 20141103
## gnomAD version r2.1
## dbSNP version 151
## genebuild version 2011-04
## Column descriptions:
## Uploaded_variation : Identifier of uploaded variant
## Location : Location of variant in standard coordinate format (chr:start or chr:start-end)
## Allele : The variant allele used to calculate the consequence
## Gene : Stable ID of affected gene
## Feature : Stable ID of feature
## Feature_type : Type of feature - Transcript, RegulatoryFeature or MotifFeature
## Consequence : Consequence type
## cDNA_position : Relative position of base pair in cDNA sequence
## CDS_position : Relative position of base pair in coding sequence
## Protein_position : Relative position of amino acid in protein
## Amino_acids : Reference and variant amino acids
## Codons : Reference and variant codon sequence
## Existing_variation : Identifier(s) of co-located known variants
## IMPACT : Subjective impact classification of consequence type
## DISTANCE : Shortest distance from variant to transcript
## STRAND : Strand of the feature (1/-1)
## FLAGS : Transcript quality flags
## CANONICAL : Indicates if transcript is canonical for this gene
## SIFT : SIFT prediction and/or score
## PolyPhen : PolyPhen prediction and/or score
## gnomAD_AF : Frequency of existing variant in gnomAD exomes combined population
## gnomAD_AFR_AF : Frequency of existing variant in gnomAD exomes African/American population
## gnomAD_AMR_AF : Frequency of existing variant in gnomAD exomes American population
## gnomAD_ASJ_AF : Frequency of existing variant in gnomAD exomes Ashkenazi Jewish population
## gnomAD_EAS_AF : Frequency of existing variant in gnomAD exomes East Asian population
## gnomAD_FIN_AF : Frequency of existing variant in gnomAD exomes Finnish population
## gnomAD_NFE_AF : Frequency of existing variant in gnomAD exomes Non-Finnish European population
## gnomAD_OTH_AF : Frequency of existing variant in gnomAD exomes other combined populations
## gnomAD_SAS_AF : Frequency of existing variant in gnomAD exomes South Asian population
## CLIN_SIG : ClinVar clinical significance of the dbSNP variant
## SOMATIC : Somatic status of existing variant
## PHENO : Indicates if existing variant(s) is associated with a phenotype, disease or trait; multiple values correspond to multiple variants
## LoF : Loss-of-function annotation (HC = High Confidence; LC = Low Confidence)
## LoF_filter : Reason for LoF not being HC
## LoF_flags : Possible warning flags for LoF
## LoF_info : Info used for LoF annotation
#Uploaded_variation	Location	Allele	Gene	Feature	Feature_type	Consequence	cDNA_position	CDS_position	Protein_position	Amino_acids	Codons	Existing_variation	IMPACT	DISTANCE	STRAND	FLAGS	CANONICAL	SIFT	PolyPhen	gnomAD_AF	gnomAD_AFR_AF	gnomAD_AMR_AF	gnomAD_ASJ_AF	gnomAD_EAS_AF	gnomAD_FIN_AF	gnomAD_NFE_AF	gnomAD_OTH_AF	gnomAD_SAS_AF	CLIN_SIG	SOMATIC	PHENO	LoF	LoF_filter	LoF_flags	LoF_info
CACNA1I	22:39966847	-	ENSG00000100346	ENST00000402142	Transcript	frameshift_variant	90	90	30	S/X	agC/ag	COSM3152127,COSM3152128,COSM4336949,COSM4336950	HIGH	-	1	-	YES	-	-	-	-	-	-	-	-	-	-	-	-	1,1,1,1	1,1,1,1	HC	-	-	GERP_DIST:15918.79868,BP_DIST:6546,PERCENTILE:0.0134892086330935,DIST_FROM_LAST_EXON:5902,50_BP_RULE:PASS,PHYLOCSF_TOO_SHORT
EFCAB6	22:44064841	-	ENSG00000186976	ENST00000262726	Transcript	frameshift_variant	1979	1725	575	P/X	ccC/cc	-	HIGH	-	-1	-	YES	-	-	-	-	-	-	-	-	-	-	-	-	-	-	HC	-	-	GERP_DIST:1459.09174,BP_DIST:2765,PERCENTILE:0.382822902796272,DIST_FROM_LAST_EXON:2643,50_BP_RULE:PASS,PHYLOCSF_TOO_SHORT
FMN1	15:33261018	A	ENSG00000248905	ENST00000334528	Transcript	stop_gained	2215	2215	739	G/*	Gga/Tga	-	HIGH	-	-1	-	YES	-	-	-	-	-	-	-	-	-	-	-	-	-	-	HC	-	-	GERP_DIST:4667.1173,BP_DIST:1363,PERCENTILE:0.616819827346143,DIST_FROM_LAST_EXON:1319,50_BP_RULE:PASS,ANN_ORF:1834.4423,MAX_ORF:1834.4423
GRIA4	11:105623947	T	ENSG00000152578	ENST00000282499	Transcript	splice_donor_variant	-	-	-	-	-	-	HIGH	-	1	-	YES	-	-	-	-	-	-	-	-	-	-	-	-	-	-	HC	-	NON_CAN_SPLICE	INTRON_SIZE:108803
KCNK5	6:39163745	A	ENSG00000164626	ENST00000359534	Transcript	stop_gained	544	205	69	G/*	Gga/Tga	-	HIGH	-	-1	-	YES	-	-	-	-	-	-	-	-	-	-	-	-	-	-	HC	-	-	GERP_DIST:1195.237,BP_DIST:1292,PERCENTILE:0.136666666666667,DIST_FROM_LAST_EXON:427,50_BP_RULE:PASS,ANN_ORF:406.2675,MAX_ORF:406.2675
MTR	1:236978923-236978924	-	ENSG00000116984	ENST00000366577	Transcript	frameshift_variant	1023-1024	629-630	210	Q/X	cAA/c	-	HIGH	-	1	-	YES	-	-	-	-	-	-	-	-	-	-	-	-	-	-	HC	-	-	GERP_DIST:9303.5785,BP_DIST:3143,PERCENTILE:0.165876777251185,DIST_FROM_LAST_EXON:3057,50_BP_RULE:PASS,ANN_ORF:83.5707,MAX_ORF:83.5707
NAPSA	19:50862368	C	ENSG00000131400	ENST00000253719	Transcript	splice_acceptor_variant	-	-	-	-	-	-	HIGH	-	-1	-	YES	-	-	-	-	-	-	-	-	-	-	-	-	-	-	HC	-	NON_CAN_SPLICE	INTRON_SIZE:393
PDE4A	19:10568737	T	ENSG00000065989	ENST00000352831	Transcript	stop_gained	1170	1060	354	R/*	Cga/Tga	COSM4713143,COSM4713144,COSM4713145,COSM4713146,COSM4713147	HIGH	-	1	-	YES	-	-	-	-	-	-	-	-	-	-	-	-	1,1,1,1,1	1,1,1,1,1	HC	-	-	GERP_DIST:2232.2858,BP_DIST:1594,PERCENTILE:0.398346486283352,DIST_FROM_LAST_EXON:860,50_BP_RULE:PASS,ANN_ORF:903.8246,MAX_ORF:903.8246
PRRC1	5:126869317-126869318	-	ENSG00000164244	ENST00000296666	Transcript	frameshift_variant,splice_region_variant	948-949	760-761	254	S/X	TCt/t	-	HIGH	-	1	-	YES	-	-	-	-	-	-	-	-	-	-	-	-	-	-	HC	-	-	GERP_DIST:660.73482,BP_DIST:575,PERCENTILE:0.568759342301943,DIST_FROM_LAST_EXON:366,50_BP_RULE:PASS,ANN_ORF:627.4436,MAX_ORF:627.4436
PTPRG	3:62153723	T	ENSG00000144724	ENST00000474889	Transcript	stop_gained	1296	919	307	R/*	Cga/Tga	-	HIGH	-	1	-	YES	-	-	-	-	-	-	-	-	-	-	-	-	-	-	HC	-	-	GERP_DIST:10922.75562,BP_DIST:3397,PERCENTILE:0.21184877823882,DIST_FROM_LAST_EXON:3251,50_BP_RULE:PASS,ANN_ORF:772.4471,MAX_ORF:772.4471
RP11-368I7.4	16:89751858-89751895	-	ENSG00000260259	ENST00000567544	Transcript	frameshift_variant	312-349	150-187	50-63	RDQLGRAQTTAHCG/RX	cgAGACCAGCTCGGTCGGGCCCAAACCACCGCCCACTGCGgg/cggg	rs765873158	HIGH	-	-1	-	YES	-	-	0.2351	0.05952	0.1996	0.3286	0.0126	0.2022	0.3349	0.3278	0.18	-	-	-	HC	-	-	GERP_DIST:0,BP_DIST:205,PERCENTILE:0.475826972010178,DIST_FROM_LAST_EXON:149,50_BP_RULE:PASS,ANN_ORF:34.9093,MAX_ORF:34.9093
SPRY4	5:141694722	G	ENSG00000187678	ENST00000344120	Transcript	splice_acceptor_variant	-	-	-	-	-	rs1463471098	HIGH	-	-1	-	YES	-	-	0.0001817	0	0.0004432	0	6.224e-05	0.0003904	0.0001302	0.0004108	0.0001825	-	-	-	HC	-	NON_CAN_SPLICE	INTRON_SIZE:4588
TCF7L1	2:85533576	A	ENSG00000152284	ENST00000282111	Transcript	stop_gained,splice_region_variant	1426	1151	384	W/*	tGg/tAg	-	HIGH	-	1	-	YES	-	-	-	-	-	-	-	-	-	-	-	-	-	-	HC	-	-	GERP_DIST:268.793,BP_DIST:614,PERCENTILE:0.651386530843237,DIST_FROM_LAST_EXON:181,50_BP_RULE:PASS,ANN_ORF:453.7498,MAX_ORF:453.7498
