# Supplementary material for: Comprehensive interrogation of synthetic lethality in the DNA damage response
Source: Nature. 2025 Apr 9;640(8060):1093–102. doi: 10.1038/s41586-025-08815-4 (PMC12018271; doi:10.1038/s41586-025-08815-4)
Supplement: Supplementary file 4 — All SPIDR screen library elements and sgRNA sequences. [file 41586_2025_8815_MOESM4_ESM.zip]

Archive with 1 entries (1 files):
- Supplementary Table 2/Supplementary Table 2.csv
