# Supplementary material for: Comprehensive interrogation of synthetic lethality in the DNA damage response
Source: Nature. 2025 Apr 9;640(8060):1093–102. doi: 10.1038/s41586-025-08815-4 (PMC12018271; doi:10.1038/s41586-025-08815-4)
Supplement: Supplementary file 5 — SPIDR screen GEMINI scores. [file 41586_2025_8815_MOESM5_ESM.csv]

gene_combination	sens.score	rank
FEN1;WDR48	-3.556486738	1
BRCA2;LIG1	-3.501877498	2
C19orf40;SMARCAL1	-3.236678173	3
APEX2;FZR1	-3.206564129	4
CHEK1_mis;TOP3A	-3.18477082	5
FANCM;SMARCAL1	-2.971607016	6
LIG1;WDR48	-2.958083444	7
BRCA2;RAD9A_mis	-2.922471157	8
ASCC3;GINS4_mis	-2.881746961	9
APEX2;BRCA2	-2.881329361	10
LIG1;XRCC1	-2.83753573	11
RBX1_mis;SMC3	-2.825349616	12
LIG1;LIG3	-2.822850322	13
RAD9A_mis;RPA1_mis	-2.772868724	14
ATRIP_mis;DDX11	-2.751029793	15
FANCF;RUVBL1_mis	-2.729377125	16
PRKDC;XRCC6_mis	-2.725256818	17
COPS3;GINS4_mis	-2.710764576	18
FAM175A;GINS4_mis	-2.687672993	19
ATRIP_mis;CHEK1_mis	-2.652161135	20
BRCA1_mis;HINFP_mis	-2.642345555	21
BARD1;FANCD2	-2.640824751	22
ATR;RAD51C	-2.63891274	23
POLD3_mis;RAD51C	-2.630060718	24
POLA1;WDR48	-2.615487571	25
BRCA2;CHEK1_mis	-2.611196793	26
FZR1;SFPQ	-2.574780123	27
RAD51C;RBX1_mis	-2.573539568	28
ATRIP_mis;DTL	-2.569388494	29
ACTL6A_mis;COPS5	-2.565546515	30
MCM4;PRKDC	-2.565027646	31
GINS4_mis;PPP4R2	-2.54859324	32
GINS4_mis;GTF2H5	-2.537474771	33
ATRX_mis;RAD9A_mis	-2.535284981	34
ACTR8_mis;CINP	-2.520035988	35
MEAF6;XAB2_mis	-2.518349064	36
BRCA2;TRRAP	-2.516038847	37
GINS4_mis;MTA1	-2.496218942	38
CHEK1_mis;FZR1	-2.485700536	39
ATR;MEN1	-2.48331155	40
GTF2H5;MNAT1	-2.480371671	41
ACTL6A_mis;MEN1	-2.473295864	42
RFC1;SUPT16H	-2.472628132	43
BRCA2;RFC5_mis	-2.47251753	44
BARD1;FANCF	-2.469167813	45
GINS4_mis;UPF1	-2.468171122	46
LIG1;PCNA	-2.459712425	47
EYA3;GINS4_mis	-2.455547989	48
BRCA1_mis;C19orf40	-2.451793398	49
LIG1;PALB2	-2.450655076	50
CHEK1_mis;RAD9A_mis	-2.44466056	51
CHAF1A;MEAF6	-2.418562229	52
GINS4_mis;XRCC6_mis	-2.414566548	53
COPS5;SMC3	-2.408225778	54
BRCA2;RHNO1	-2.40575586	55
HUS1_mis;RAD51C	-2.402060777	56
UBE2B;UVSSA	-2.398180151	57
CDC7;PCNA	-2.397664607	58
RAD51C;WDHD1_mis	-2.394242736	59
CDK2;POLN	-2.391992157	60
DTL;RFC2_mis	-2.381017582	61
MCM4;MEAF6	-2.364798078	62
MEN1;SMC6	-2.359861181	63
APEX2;GINS4_mis	-2.346077682	64
BRCA1_mis;DNA2_mis	-2.34589414	65
ATRX_mis;RBX1_mis	-2.342415217	66
INO80_mis;TRRAP	-2.341328518	67
INO80B_mis;SSRP1_mis	-2.339456814	68
GTF2H3;MCM4	-2.338414046	69
COPS4;HINFP_mis	-2.338206976	70
ATRX_mis;RAD51C	-2.337008311	71
SUMO1;UVSSA	-2.329178342	72
COPS5;RBX1_mis	-2.322801864	73
BRCA1_mis;HUS1_mis	-2.321655381	74
POLD3_mis;TICRR_mis	-2.316657151	75
PCNA;RAD1	-2.304374065	76
RAD51;UHRF1	-2.302786906	77
NFRKB;RPS3_mis	-2.302220513	78
POLN;TOPBP1_mis	-2.299602661	79
ATR;NPLOC4	-2.296576798	80
COPS5;RPS3_mis	-2.294906001	81
FZR1;TRIP13	-2.2944297	82
POLN;RAD51C	-2.29278299	83
CCNH_mis;HUS1_mis	-2.288907186	84
FANCD2;SMARCAL1	-2.287590125	85
GINS4_mis;UFD1L	-2.287549101	86
BARD1;RUVBL1_mis	-2.287120034	87
BARD1;MEAF6	-2.283613428	88
COPS2;FZR1	-2.281199074	89
ING3;RAD51	-2.279121661	90
BARD1;FANCM	-2.2721503	91
GINS4_mis;TRIP12	-2.269686976	92
CDC45;UFD1L	-2.269442089	93
BRCA2;COPS5	-2.264834411	94
FANCD2;RPA1_mis	-2.263029747	95
BARD1;PRPF19_mis	-2.261407001	96
COPS8;ESCO2	-2.255519266	97
COPS8;HUS1_mis	-2.240298835	98
FZR1;MCM5	-2.239410698	99
ATR;RAD9B	-2.232985776	100
ASCC2;ASCC3	-2.227076243	101
FZR1;RUVBL1_mis	-2.227010893	102
INO80E;RAD9A_mis	-2.225736162	103
FZR1;MRE11A	-2.225270222	104
TIMELESS_mis;TOPBP1_mis	-2.222306657	105
ASCC3;BLM	-2.216657424	106
FOXM1;GINS4_mis	-2.208234512	107
FOXM1;RAD51C	-2.207857597	108
ACTR8_mis;GTF2H3	-2.207589316	109
APEX2;FANCD2	-2.204013536	110
APEX2;CDC7	-2.20088253	111
ACTL6A_mis;DMAP1_mis	-2.200690566	112
CDK2;POLR2F	-2.199716279	113
FANCF;RPA1_mis	-2.189821039	114
BRCA2;PTTG1	-2.187102744	115
POLA1;TOPBP1_mis	-2.182302212	116
BRCA2;POLQ	-2.182216963	117
MEAF6;VCP_mis	-2.178346904	118
ATRIP_mis;CLSPN	-2.178095619	119
RFC2_mis;UHRF1	-2.177470698	120
RFC3_mis;SHFM1_mis	-2.176221693	121
GTF2H3;GTF2H5	-2.171144312	122
PPP4R2;VCP_mis	-2.170023087	123
MEAF6;PTTG1	-2.167428668	124
CHEK2;RAD9A_mis	-2.164296062	125
BARD1;ING3	-2.16419926	126
BARD1;POLN	-2.157516035	127
APEX2;UPF1	-2.157210397	128
COPS5;GTF2H3	-2.154726602	129
COPS8;XAB2_mis	-2.154236612	130
SHFM1_mis;XRCC2	-2.152634607	131
BRCA1_mis;TOP3A	-2.145900823	132
COPS5;HUS1_mis	-2.140598099	133
HUWE1;ING3	-2.140572514	134
COPS8;PTTG1	-2.14048093	135
CCNH_mis;WDR70_mis	-2.134080641	136
DTL;RAD51	-2.130336972	137
DTL;XAB2_mis	-2.124580991	138
BARD1;FANCA	-2.120943827	139
SMC3;TOPBP1_mis	-2.120827414	140
GTF2H1;GTF2H3	-2.12075043	141
BRCA2;MCM5	-2.119427108	142
INO80_mis;NFRKB	-2.119360555	143
INO80_mis;SMC6	-2.118019273	144
MEAF6;RPS3_mis	-2.116392924	145
ATR;FANCF	-2.111658684	146
FZR1;WDR33_mis	-2.107663809	147
HUS1_mis;POLD3_mis	-2.107215553	148
HUS1_mis;PRKDC	-2.104204721	149
TAOK3;UVSSA	-2.102618263	150
GTF2H4_mis;UBR5	-2.1015523	151
CHEK1_mis;HUS1_mis	-2.099459345	152
ING3;MCM7	-2.092128146	153
MTA1;UVSSA	-2.090098027	154
MCM7;TRRAP	-2.089364212	155
CHEK1_mis;RAD9B	-2.085445259	156
CHEK1_mis;POLD3_mis	-2.08438174	157
EP400;MCM7	-2.079657673	158
COPS5;DMAP1_mis	-2.074256954	159
FZR1;PCNA	-2.074231488	160
DTL;POLR2F	-2.07081994	161
POLR2F;SMC3	-2.07074171	162
RBX1_mis;TOPBP1_mis	-2.067549577	163
BARD1;PPP4C	-2.067336834	164
NFRKB;RFC2_mis	-2.066384941	165
RFC2_mis;VPS72_mis	-2.066145885	166
FEN1;RAD51C	-2.065331045	167
POLR1A;SHFM1_mis	-2.064772393	168
DOT1L;MRE11A	-2.063086861	169
ATR;POLA1	-2.063086199	170
FZR1;MMS19	-2.061236113	171
HUS1_mis;RNF113A_mis	-2.060990563	172
HUS1_mis;MMS22L	-2.059228051	173
BRCA2;XAB2_mis	-2.056206983	174
MTA1;TOPBP1_mis	-2.055836139	175
ING3;WDHD1_mis	-2.054773134	176
DNA2_mis;MEAF6	-2.054282274	177
CEBPG;POLA1	-2.053398343	178
TICRR_mis;VPS72_mis	-2.053334609	179
POLN;VCP_mis	-2.052351169	180
HUS1_mis;ING3	-2.052136424	181
INO80_mis;PTTG1	-2.050891796	182
ASCC3;TOPBP1_mis	-2.050674197	183
BRCA2;RAD1	-2.049516823	184
TDP2;TERF2	-2.049335219	185
FANCF;TIMELESS_mis	-2.048394793	186
PCNA;SHFM1_mis	-2.040628623	187
TICRR_mis;TMEM189.UBE2V1	-2.040319245	188
INO80B_mis;VPS72_mis	-2.038629187	189
ATR;RFC3_mis	-2.037485267	190
PRPF19_mis;UVSSA	-2.036376748	191
RAD9A_mis;RFC3_mis	-2.034698222	192
GTF2H1;RFC5_mis	-2.032034167	193
BRCA1_mis;PRPF19_mis	-2.030506274	194
ACTR5;FZR1	-2.02990868	195
CEBPG;ING3	-2.029115488	196
VPS72_mis;XRCC3	-2.028595567	197
DMAP1_mis;MEAF6	-2.027777701	198
CDC7;COPS2	-2.027761425	199
SHFM1_mis;SMC6	-2.02713854	200
CDK7_mis;ERCC5	-2.026971236	201
BLM;TOP3A	-2.026526625	202
APEX2;SLX4	-2.0261998	203
SUPT16H;TOPBP1_mis	-2.026135213	204
BRCA1_mis;FANCF	-2.023744377	205
HIST3H3;XAB2_mis	-2.023490207	206
SMC3;TRRAP	-2.022489122	207
RFC5_mis;WDHD1_mis	-2.020553686	208
PTTG1;TOPBP1_mis	-2.019848459	209
INO80E;SFPQ	-2.016805219	210
BARD1;FZR1	-2.016583742	211
MEAF6;NPLOC4	-2.015335369	212
FEN1;FZR1	-2.015106863	213
PPP4C;XAB2_mis	-2.012088631	214
TERF2;UBE2N	-2.010843731	215
TOP3A;UBE2B	-2.010568839	216
APEX2;RAD51C	-2.009964606	217
FZR1;GINS4_mis	-2.009683389	218
DNA2_mis;NFRKB	-2.009070419	219
DTL;PPP4C	-2.009066719	220
FANCF;GTF2H5	-2.008493613	221
MEAF6;TFPT	-2.008122678	222
RPA3_mis;WDHD1_mis	-2.005712854	223
ATRX_mis;VPS72_mis	-2.003057322	224
POLD3_mis;RFC5_mis	-2.000778762	225
SHFM1_mis;TOPBP1_mis	-2.000435904	226
SMG1;UPF1	-2.000359791	227
MTA1;TRIP13	-1.999684445	228
RAD9A_mis;TOP3A	-1.999489861	229
GTF2H1;MNAT1	-1.999093355	230
RFC3_mis;WDR70_mis	-1.998081866	231
FAM175A;MCM7	-1.9967379	232
FANCF;GTF2H3	-1.996013207	233
RFC2_mis;WDR70_mis	-1.99537137	234
RAD9A_mis;RUVBL1_mis	-1.992025563	235
COPS8;UHRF1	-1.9890828	236
GTF2H1;RFC2_mis	-1.986817253	237
TRRAP;XRCC3	-1.985746393	238
GINS4_mis;RMI1	-1.984733006	239
ACTR8_mis;RBX1_mis	-1.982184542	240
FZR1;UHRF1	-1.982179058	241
RPA1_mis;SHFM1_mis	-1.980186887	242
ATR;TOPBP1_mis	-1.978481049	243
BARD1;RPA1_mis	-1.978419026	244
PCNA;PRKDC	-1.975759841	245
ESCO2;POLN	-1.971997518	246
DDX1;RAD9B	-1.969652849	247
FAM168A;SHFM1_mis	-1.969364149	248
BLM;VPS72_mis	-1.968227941	249
EP400;POLA1	-1.967640808	250
COPS8;GINS4_mis	-1.966288222	251
NDNL2;RAD1	-1.96610296	252
GTF2H3;PCNA	-1.966043673	253
INO80E;TOPBP1_mis	-1.965797707	254
CLSPN;RAD51	-1.965268194	255
RPS3_mis;UCHL5	-1.963508594	256
ATRIP_mis;RECQL4_mis	-1.963474781	257
CDK2;GTF2H1	-1.963060534	258
FZR1;NPLOC4	-1.962922035	259
CHEK1_mis;TOPBP1_mis	-1.959780299	260
ATRX_mis;TRRAP	-1.95963241	261
COPS8;DNA2_mis	-1.958791806	262
SHFM1_mis;TMEM189.UBE2V1	-1.958304343	263
COPS5;RAD9A_mis	-1.954996309	264
DDX11;VPS72_mis	-1.953486724	265
ATRX_mis;RAD9B	-1.951236104	266
MDC1;SHFM1_mis	-1.949587008	267
ASCC3;SFPQ	-1.948923983	268
DDB1_mis;DNA2_mis	-1.948818959	269
CHAF1A;PRPF19_mis	-1.947046015	270
RFC1;WDR48	-1.946844013	271
POLR2F;RBX1_mis	-1.946717501	272
RPAIN;TERF2	-1.946333838	273
OTUB1;RNF8	-1.94046628	274
GTF2H4_mis;RFC5_mis	-1.93914508	275
COPS3;FZR1	-1.935656581	276
ATRX_mis;INO80_mis	-1.931118693	277
ATR;GTF2H1	-1.9309302	278
FANCE;HUS1_mis	-1.929447062	279
CHEK1_mis;INO80B_mis	-1.92735157	280
NDNL2;TOP3A	-1.926742489	281
APEX2;GTF2H5	-1.926738686	282
POLD3_mis;UHRF1	-1.925916575	283
DOT1L;GINS4_mis	-1.925323841	284
NFRKB;SFPQ	-1.925210179	285
POLR2L;TOP3A	-1.923116431	286
GINS4_mis;INO80C	-1.922510659	287
ATR;POLR2L	-1.921257242	288
RAD9A_mis;RAD9B	-1.920953268	289
RFC4_mis;SUMO1	-1.919906964	290
KDM2A;TOPBP1_mis	-1.918100835	291
ERCC3_mis;HINFP_mis	-1.917059317	292
MCM4;PPP4C	-1.915011198	293
NPLOC4;SMC3	-1.913271025	294
SMARCAL1;UBE2T	-1.910789849	295
FANCC;POLR2L	-1.910541446	296
MCRS1;TERF2	-1.909439973	297
GTF2H1;POLA1	-1.908801818	298
BARD1;INO80_mis	-1.907582586	299
CDK7_mis;VCP_mis	-1.905421853	300
FEN1;GINS4_mis	-1.905164141	301
ACTR5;GTF2H5	-1.903268158	302
ATRX_mis;UHRF1	-1.902570494	303
GINS4_mis;SLC30A9	-1.902336898	304
BRCA1_mis;RAD9A_mis	-1.90093925	305
OTUB1;POLA1	-1.899317557	306
BRCA1_mis;PTTG1	-1.898181851	307
ACTR5;TOPBP1_mis	-1.89675227	308
MRE11A;RBM17_mis	-1.894961002	309
SUMO1;TRRAP	-1.893744104	310
RAD51C;TOPBP1_mis	-1.890694502	311
ACTR8_mis;ATR	-1.889336345	312
ACTL6A_mis;MCRS1	-1.886349251	313
RBM17_mis;VPS72_mis	-1.885028964	314
CHEK1_mis;POLR2B_mis	-1.883903435	315
DDX1;HINFP_mis	-1.883740316	316
ATRX_mis;GTF2H1	-1.882068232	317
CLSPN;RBX1_mis	-1.881667351	318
MCM7;RFC3_mis	-1.881548897	319
DNA2_mis;MEN1	-1.881076586	320
INO80_mis;RAD9B	-1.880067891	321
UPF1;XAB2_mis	-1.879907163	322
COPS5;POLA1	-1.877852389	323
GTF2H1;TRRAP	-1.877488067	324
NPLOC4;RBX1_mis	-1.877382274	325
FANCC;MEAF6	-1.876421587	326
FZR1;MUM1	-1.874803603	327
PRPF19_mis;TERF2	-1.874450013	328
INO80_mis;RPS3_mis	-1.873543169	329
HUS1_mis;MCM5	-1.872551826	330
HINFP_mis;WDR70_mis	-1.871309275	331
BRCA1_mis;VPS72_mis	-1.871168595	332
POLR2E_mis;RAD9A_mis	-1.871153236	333
BRCA1_mis;RFC3_mis	-1.870059152	334
ACTR8_mis;CDK7_mis	-1.868065535	335
FANCM;RPA1_mis	-1.867886611	336
PPP4C;PRPF19_mis	-1.867091543	337
RAD1;TOP3A	-1.865910049	338
BRCA1_mis;SMC3	-1.865537674	339
ATRIP_mis;RNF113A_mis	-1.863041356	340
ATRIP_mis;XRCC5_mis	-1.862299316	341
RAD51C;RNF8	-1.862264621	342
RAD9B;RFC2_mis	-1.861392301	343
C19orf40;RPA1_mis	-1.860008453	344
LIG1;POLR2L	-1.859508065	345
ATRX_mis;VCP_mis	-1.859478116	346
ATRIP_mis;XRCC6_mis	-1.858185587	347
NFRKB;RAD9B	-1.857738187	348
NEIL3;WDR70_mis	-1.857374092	349
FANCC;SMC3	-1.856631571	350
ATRIP_mis;RAD9B	-1.856620092	351
ATRX_mis;CCNH_mis	-1.853905653	352
MCM7;XRCC2	-1.853036814	353
BRCA2;POLR2E_mis	-1.852861878	354
ATRX_mis;GTF2H4_mis	-1.852512866	355
BARD1;CCNH_mis	-1.852379221	356
SMC6;SWI5	-1.850723074	357
RAD51;WDR70_mis	-1.850044464	358
ATRX_mis;RAD51	-1.849714852	359
BRCA1_mis;DTL	-1.847589196	360
APEX2;HUS1_mis	-1.847589195	361
ING3;RBX1_mis	-1.847224879	362
FZR1;RAD1	-1.846883088	363
APEX2;C19orf40	-1.846324974	364
MCM3_mis;POLR2F	-1.845275631	365
FZR1;HUS1_mis	-1.84389171	366
NPLOC4;RAD51C	-1.843613531	367
COPS8;WDR70_mis	-1.842806702	368
DDX1;INO80E	-1.842585328	369
RFC1;RIF1	-1.842498631	370
BRCA2;ESCO2	-1.842029603	371
NDNL2;NSMCE2	-1.840408093	372
MEAF6;MMS22L	-1.840194645	373
CDK7_mis;MEAF6	-1.839212201	374
GTF2H3;SFPQ	-1.839130547	375
ATRX_mis;BRCA1_mis	-1.83862438	376
MEN1;RFC3_mis	-1.838453752	377
CHEK2;TOP3A	-1.837771434	378
DNA2_mis;GINS4_mis	-1.837407053	379
HUS1_mis;SMC1A_mis	-1.835008869	380
RAD9A_mis;SMC3	-1.834455636	381
MCM7;TONSL_mis	-1.833212658	382
DDB1_mis;WDHD1_mis	-1.832927093	383
PPP4C;SHFM1_mis	-1.832767727	384
ESCO2;MCM5	-1.831655589	385
CCNH_mis;RAD9A_mis	-1.830967838	386
RFC2_mis;TOPBP1_mis	-1.830966768	387
APEX2;SUPT16H	-1.830760265	388
CHEK2;PPP4C	-1.829626473	389
INO80B_mis;POLR2B_mis	-1.827968809	390
FANCA;TIMELESS_mis	-1.825117853	391
ATRIP_mis;RBX1_mis	-1.824511695	392
RAD9B;VPS72_mis	-1.824239461	393
COPS8;RFC2_mis	-1.822502903	394
COPS4;RFC5_mis	-1.821793276	395
COPS8;MEAF6	-1.821298672	396
ACTB;WDR70_mis	-1.820801477	397
OTUB1;RUVBL1_mis	-1.820581459	398
DDX1;INO80_mis	-1.820569146	399
NFRKB;TOPBP1_mis	-1.819948833	400
ACTR5;UVSSA	-1.81952093	401
ATRIP_mis;CHRNA4	-1.819015667	402
CDK7_mis;VPS72_mis	-1.818401596	403
APEX2;RFC1	-1.817290316	404
CDK2;MCM7	-1.817209034	405
BRCA2;POLA1	-1.816107252	406
BRCA1_mis;SHFM1_mis	-1.814765513	407
ATRIP_mis;GTF2H5	-1.81466025	408
BRCA2;POLR1B_mis	-1.814539948	409
GINS4_mis;RPA3_mis	-1.814268449	410
APEX2;TDP1	-1.813603034	411
HUS1_mis;NSMCE1_mis	-1.812989954	412
PPP4C;WDR70_mis	-1.812868443	413
CDK2;DDX1	-1.812003999	414
CHEK2;POLA1	-1.811924759	415
RAD51C;UHRF1	-1.809832384	416
HINFP_mis;HUS1_mis	-1.809383984	417
MTA1;POLA1	-1.809007978	418
DHX9;POLA1	-1.808782622	419
ACTR8_mis;VCP_mis	-1.807383137	420
BRCA2;RPA3_mis	-1.805603815	421
MCM7;SMC3	-1.805321769	422
CHEK2;CINP	-1.804764859	423
RFC1;UVSSA	-1.804470859	424
RBM17_mis;WDR33_mis	-1.803779032	425
MEAF6;TERF2	-1.803546821	426
FZR1;POLG2	-1.802376499	427
ACTR8_mis;BRCA1_mis	-1.802342684	428
GINS4_mis;PRPF19_mis	-1.800507715	429
POLR2L;TRRAP	-1.799467458	430
CEP164;RAD9A_mis	-1.798441628	431
RUVBL1_mis;TIMELESS_mis	-1.797743301	432
ACTR5;TOP3A	-1.796960784	433
MCM5;POLN	-1.796692053	434
ERCC1;RPA3_mis	-1.796630979	435
FZR1;VCP_mis	-1.796523507	436
GINS4_mis;USP45	-1.795995103	437
NFRKB;RFC5_mis	-1.795616816	438
HUS1_mis;RAD9B	-1.795406267	439
CHEK1_mis;TERF2	-1.795298767	440
GTF2H5;SMC3	-1.793394852	441
ATRIP_mis;MEAF6	-1.793034249	442
BRCA1_mis;RAD9B	-1.792192581	443
C11orf30;MCM5	-1.791773176	444
MUS81;TOP3A	-1.791518546	445
CDC45;GINS4_mis	-1.790207618	446
RAD51C;RAD9B	-1.78943188	447
ATR;SETD2	-1.788545145	448
APEX2;RNF8	-1.787955673	449
RAD1;VCP_mis	-1.787520019	450
POLR2A_mis;RPA3_mis	-1.786662776	451
POLD2_mis;RFC5_mis	-1.785936417	452
MCM5;NFRKB	-1.785804238	453
HINFP_mis;TRIP12	-1.785550361	454
CLSPN;ERCC5	-1.784415026	455
VPS72_mis;WDHD1_mis	-1.784214746	456
POLA1;POLR2L	-1.783475057	457
ACTR5;WHSC1	-1.781725038	458
RAD9B;WDR70_mis	-1.780469645	459
FGF10;GINS4_mis	-1.779779748	460
GTF2H1;RAD9A_mis	-1.779017862	461
BRCA2;POLD2_mis	-1.77859067	462
DTL;POLD3_mis	-1.777541405	463
ERCC2_mis;GTF2H4_mis	-1.777515782	464
BRCA1_mis;CINP	-1.777318267	465
BRCA2;PPP4C	-1.77699834	466
POLR2F;POLR2L	-1.776660597	467
SUMO1;UBE2T	-1.776551909	468
DDB1_mis;INO80_mis	-1.776482821	469
GTF2H1;RBX1_mis	-1.775628099	470
COPS5;NFRKB	-1.775323869	471
ATRIP_mis;INO80B_mis	-1.775040027	472
RIF1;UHRF1	-1.774824396	473
SMARCAD1;XRCC2	-1.772791336	474
HUS1_mis;RAD51	-1.772714052	475
CHAF1A;VPS72_mis	-1.771360859	476
CHEK1_mis;TIMELESS_mis	-1.771351908	477
ATRIP_mis;WDR70_mis	-1.771306587	478
MMS19;TOPBP1_mis	-1.7712408	479
DMAP1_mis;RAD9B	-1.771207466	480
ATR;POLD3_mis	-1.770090737	481
GTF2H3;XAB2_mis	-1.770030747	482
MCM7;POLL	-1.769915809	483
OTUB1;RBX1_mis	-1.769479233	484
FANCF;RBX1_mis	-1.769044296	485
FANCB;FZR1	-1.768971241	486
CCNH_mis;PRKDC	-1.768670436	487
POLD2_mis;POLR2B_mis	-1.768543741	488
TONSL_mis;WDR70_mis	-1.768408184	489
FOXM1;FZR1	-1.768376821	490
CDK7_mis;TDP2	-1.765886026	491
PSMD14_mis;VPS72_mis	-1.764843839	492
PPP4C;RBM17_mis	-1.764787464	493
DOT1L;GTF2H1	-1.764532494	494
CHEK1_mis;FAM35A	-1.76407752	495
APEX2;UBE2T	-1.763590656	496
MCM7;RBX1_mis	-1.762980737	497
RAD9B;SMC3	-1.761974669	498
ESCO2;RFC2_mis	-1.761676957	499
CLSPN;SMC1A_mis	-1.761404745	500
MCM4;RAD9B	-1.759717251	501
GINS4_mis;KLHL15	-1.755665141	502
DNA2_mis;PPP4R2	-1.755619868	503
GINS4_mis;MORF4L2	-1.754994365	504
FANCF;RAD9A_mis	-1.754962087	505
TERF2;UBE2D3	-1.754905255	506
ESCO2;TOPBP1_mis	-1.754580149	507
BARD1;COPS8	-1.75297973	508
FANCA;UVSSA	-1.752340507	509
ACTR2_mis;SUMO1	-1.752334563	510
POLD3_mis;POLG	-1.75183599	511
SPRTN;TOP3A	-1.751795593	512
COPS5;NUDT16L1	-1.75126594	513
GTF2H3;TERF2	-1.750609055	514
APEX2;MTA1	-1.750604563	515
ETAA1;HUS1_mis	-1.749783674	516
SMC3;SSRP1_mis	-1.748503333	517
HUS1_mis;UPF1	-1.748497782	518
ATRIP_mis;BLM	-1.747149111	519
ATRIP_mis;MCM7	-1.746091982	520
NDNL2;SHFM1_mis	-1.745862926	521
CDC7;TRRAP	-1.744861623	522
BRCA1_mis;MEAF6	-1.744149607	523
DTL;TOPBP1_mis	-1.743625848	524
DNA2_mis;POLR2E_mis	-1.743436815	525
CHRNA4;FZR1	-1.743170227	526
FAM35A;FZR1	-1.742030686	527
SUMO1;TRIP12	-1.738969003	528
CDK7_mis;MSH6	-1.73833526	529
COPS5;GTF2H5	-1.737701523	530
COPS5;TOP3A	-1.736763287	531
DTL;GPS1	-1.735958804	532
FANCM;RPAIN	-1.734158978	533
CCNH_mis;HINFP_mis	-1.732110108	534
MEAF6;RAD9B	-1.730359974	535
GTF2H4_mis;GTF2H5	-1.729911562	536
DNA2_mis;RFC2_mis	-1.72966381	537
RFC3_mis;RPA3_mis	-1.72936548	538
FANCC;HINFP_mis	-1.727908812	539
ACTR2_mis;DHX9	-1.727728698	540
POLR2A_mis;WDHD1_mis	-1.727692945	541
BARD1;C19orf40	-1.727001407	542
HUS1_mis;MCM7	-1.726633732	543
BARD1;FANCE	-1.726507121	544
ATRIP_mis;RMI1	-1.72630935	545
MMS22L;SHFM1_mis	-1.726257554	546
GINS4_mis;GTF2H1	-1.726123669	547
ACTR5;RPS3_mis	-1.725769526	548
DHX9;RMI2	-1.725656671	549
COPS2;PCNA	-1.725454988	550
CDK7_mis;PPP4C	-1.725275552	551
UCHL5;WDR70_mis	-1.724892163	552
CINP;NFRKB	-1.724507683	553
GINS4_mis;SUMO1	-1.724470253	554
FANCL;RPA3_mis	-1.724292027	555
ACTR8_mis;PTTG1	-1.721812567	556
NDNL2;RAD9A_mis	-1.721569192	557
BARD1;KDM2A	-1.720987638	558
BRCA1_mis;NFRKB	-1.720670703	559
HMGB2;MCM7	-1.720493713	560
NPLOC4;VCP_mis	-1.720245883	561
RAD9B;TERF2	-1.719960653	562
DNA2_mis;PIAS4	-1.719109671	563
BRCA1_mis;PPP4C	-1.718752242	564
FANCF;PRKDC	-1.718334446	565
MEAF6;PCNA	-1.718098047	566
COPS8;HINFP_mis	-1.718084197	567
GTF2H5;PRKDC	-1.716940024	568
CDC7;PPP4C	-1.716664264	569
CDK2;OTUB1	-1.716275673	570
BLM;CHEK1_mis	-1.716274576	571
GINS4_mis;UVSSA	-1.714788064	572
CHEK2;SMC3	-1.714264165	573
COPS8;POLA1	-1.713571846	574
APEX2;PCNA	-1.713382765	575
BARD1;TOP3A	-1.71335671	576
APEX2;FANCM	-1.713325376	577
MEAF6;POLN	-1.712392776	578
OBFC1;RAD51	-1.711843951	579
ESCO2;FANCD2	-1.711734406	580
BARD1;FAM35A	-1.710593805	581
COPS5;MEN1	-1.710478134	582
FANCD2;PTTG1	-1.710354663	583
LIG1;RAD51C	-1.710070244	584
DMAP1_mis;RPS3_mis	-1.709725864	585
TNP1;WDR70_mis	-1.709695351	586
INO80E;UVSSA	-1.709138801	587
LIG1;SHFM1_mis	-1.708155342	588
DMAP1_mis;INO80_mis	-1.707039297	589
CEBPG;UBE2B	-1.706883545	590
SMC3;UHRF1	-1.70675586	591
ING3;UBC	-1.706632906	592
ATRX_mis;DDB1_mis	-1.706505921	593
ASCC3;PCNA	-1.706101704	594
POLR2D_mis;RNF8	-1.705841889	595
RFC1;UBE2B	-1.705498069	596
BRCA2;RUVBL1_mis	-1.705314923	597
ATRIP_mis;POLR2L	-1.70484331	598
CEBPG;MEAF6	-1.70430283	599
POLR2E_mis;TRRAP	-1.70428979	600
CHEK1_mis;NPLOC4	-1.70367959	601
DDX1;MEAF6	-1.701848503	602
GINS4_mis;PPP4C	-1.701517491	603
HINFP_mis;UVRAG	-1.701431044	604
APEX2;FANCA	-1.700342316	605
RBX1_mis;RFC5_mis	-1.699826654	606
CINP;INO80_mis	-1.699283762	607
MRE11A;RFC2_mis	-1.698891615	608
BRCA2;DTL	-1.697042417	609
DTL;ESCO2	-1.697017922	610
MCM5;RNF8	-1.696816828	611
DDB1_mis;MCM9	-1.696137356	612
BRCA1_mis;ERCC2_mis	-1.695568341	613
COPS2;POLA1	-1.69529341	614
RAD9B;TFPT	-1.695184899	615
ASCC3;POLR2E_mis	-1.693201312	616
HUS1_mis;SLC30A9	-1.693090059	617
ASCC3;MCM7	-1.69169425	618
MAD2L2;TERF2	-1.691477801	619
FANCC;FZR1	-1.691381941	620
ERCC2_mis;PRKDC	-1.690798061	621
FZR1;RAB43	-1.690780971	622
RFC5_mis;SMC1A_mis	-1.690353651	623
RAD51B;RFWD3	-1.690271077	624
CDK2;TERF2	-1.690107495	625
RFC1;RPA1_mis	-1.68967885	626
MEAF6;POLR2E_mis	-1.689162689	627
CCNH_mis;NPM1	-1.688996835	628
RPA3_mis;SMC3	-1.688530691	629
MEAF6;POLA1	-1.688036881	630
SUPT16H;VPS72_mis	-1.687732058	631
ERCC3_mis;FAM35A	-1.686594625	632
PPP4C;SMC3	-1.68639553	633
UBE2B;WDR70_mis	-1.686112495	634
CDK7_mis;NPLOC4	-1.685090963	635
SHFM1_mis;SMC1A_mis	-1.684090791	636
GTF2H1;ING3	-1.682506073	637
POLH;XAB2_mis	-1.682004486	638
GINS4_mis;USP3	-1.681709363	639
CDK7_mis;WHSC1	-1.681655415	640
CHEK2;MEAF6	-1.681520361	641
INO80B_mis;RAD51C	-1.680407889	642
DDX11;POLD3_mis	-1.679651091	643
ATRX_mis;POLR1B_mis	-1.679410767	644
LIG1;SUPT16H	-1.678780134	645
INO80B_mis;WDHD1_mis	-1.677996674	646
ESCO2;NPLOC4	-1.677679387	647
RPAIN;UHRF1	-1.676327267	648
CDK2;PPP4C	-1.675920991	649
PRKDC;VCP_mis	-1.675442923	650
INO80_mis;UVRAG	-1.675315024	651
DTL;NPLOC4	-1.673706686	652
POLA1;XRCC6_mis	-1.673108236	653
RPS3_mis;WDR70_mis	-1.672615094	654
GINS4_mis;INO80E	-1.671810303	655
GINS4_mis;RPAIN	-1.671163389	656
BRCA2;DDX1	-1.671002454	657
COPS5;WDR48	-1.670529039	658
APEX2;POLR2L	-1.669957012	659
GTF2H5;VPS72_mis	-1.669514514	660
FIGN;GINS4_mis	-1.669278452	661
CDK2;MCM4	-1.669207306	662
DDB1_mis;RPA3_mis	-1.668717568	663
COPS4;VPS72_mis	-1.668609274	664
MCM5;WDHD1_mis	-1.667767346	665
COPS2;COPS8	-1.66722113	666
FAM175A;GTF2H1	-1.667197175	667
GINS4_mis;MDC1	-1.667166473	668
RAD50;RPA3_mis	-1.667155337	669
ACTL6A_mis;SHFM1_mis	-1.667147888	670
ERCC3_mis;GTF2H5	-1.666629094	671
GTF2H4_mis;TICRR_mis	-1.666255979	672
NPLOC4;RAD9A_mis	-1.666253373	673
PRPF19_mis;RFC3_mis	-1.664676619	674
FAM175A;NDNL2	-1.663172115	675
HINFP_mis;UBE2T	-1.662857604	676
ACTR8_mis;TOPBP1_mis	-1.662797843	677
PRPF19_mis;TRRAP	-1.662603438	678
BRCA1_mis;RPA3_mis	-1.66256466	679
TDP2;WDR70_mis	-1.662325391	680
RAD51;RNF8	-1.662265875	681
ATRX_mis;MRGBP	-1.661868401	682
CLSPN;SSRP1_mis	-1.661078978	683
NPLOC4;WDR70_mis	-1.661040037	684
CHEK1_mis;COPS8	-1.66080488	685
UVSSA;VCP_mis	-1.66051496	686
GLTSCR2_mis;MRE11A	-1.660456431	687
CCNH_mis;GTF2H1	-1.660452327	688
INO80B_mis;NFRKB	-1.660432442	689
CEBPG;HUS1_mis	-1.660346611	690
CHEK1_mis;SUMO1	-1.660323681	691
MCM7;OTUB1	-1.659947462	692
POLN;PPP4C	-1.659857131	693
POLR2F;RAD51	-1.659847353	694
IGHMBP2;WDR70_mis	-1.659408903	695
BRCA1_mis;MRE11A	-1.659061872	696
FANCD2;LIG3	-1.658686632	697
ERCC3_mis;RIF1	-1.657861605	698
MCM7;PPP4C	-1.657313785	699
ACTR5;APEX2	-1.656677912	700
ACTR8_mis;FZR1	-1.655911291	701
APEX2;HUWE1	-1.655223863	702
PPP4R2;RPS3_mis	-1.655123972	703
ATRIP_mis;CHEK2	-1.65499155	704
MCM7;TAOK3	-1.654669087	705
KAT5;NSMCE1_mis	-1.654327442	706
COPS5;RFC2_mis	-1.654157714	707
COPS5;POLR2L	-1.654028293	708
GTF2H5;PIAS4	-1.653949803	709
NUDT16L1;RFC3_mis	-1.653732976	710
COPS5;TRRAP	-1.653516572	711
ING3;TOPBP1_mis	-1.653415821	712
FANCC;GTF2H1	-1.653410871	713
SWI5;VCP_mis	-1.653340391	714
ALKBH1;DDB1_mis	-1.651673172	715
ASCC3;WDR70_mis	-1.651355889	716
MCM3_mis;WDHD1_mis	-1.65114186	717
CCNH_mis;FAN1	-1.650860725	718
FIGNL2;HUS1_mis	-1.650843685	719
GINS4_mis;TRIM25	-1.650613321	720
PPP4C;VCP_mis	-1.650611799	721
POLN;RAD9B	-1.650487286	722
GINS4_mis;TDP2	-1.650349065	723
CDC7;FAM168A	-1.650273516	724
HUS1_mis;PCNA	-1.650078338	725
GINS4_mis;TRIP13	-1.649969342	726
CEBPG;NFRKB	-1.649257383	727
CEBPG;TRRAP	-1.648545593	728
CCNH_mis;EME1	-1.647452425	729
SLX4;TOP3A	-1.64731371	730
ACTR2_mis;HUS1_mis	-1.647143248	731
CHEK1_mis;RAD51	-1.646395048	732
CHAF1A;FANCD2	-1.646297274	733
MNAT1;VPS72_mis	-1.646187725	734
GINS4_mis;RHNO1	-1.646084326	735
POLR2L;UFD1L	-1.646077204	736
CDK2;SHFM1_mis	-1.646057209	737
CHEK2;NFRKB	-1.645790735	738
CCNH_mis;ESCO2	-1.644965132	739
MEAF6;NFRKB	-1.644460914	740
CHEK1_mis;COPS2	-1.644393493	741
GTF2H1;RIF1	-1.644068168	742
ATR;RFC2_mis	-1.643941849	743
RFC5_mis;TICRR_mis	-1.643854012	744
CDK7_mis;USP10	-1.643820399	745
TRRAP;UVSSA	-1.643796883	746
ESCO2;RAD51C	-1.643578635	747
ATR;MEAF6	-1.642815579	748
POLR2D_mis;VPS72_mis	-1.642730413	749
CDC7;PRPF19_mis	-1.642239198	750
TREX2;VPS72_mis	-1.64106419	751
CLSPN;RFC3_mis	-1.641023049	752
HINFP_mis;PARP2	-1.640886787	753
BRCA2;CHEK2	-1.640190274	754
C11orf30;INO80E	-1.639752182	755
AQR_mis;ATRX_mis	-1.639227923	756
FZR1;XRCC1	-1.638751765	757
BARD1;EME1	-1.638721277	758
CDK7_mis;PIAS4	-1.637923552	759
NPLOC4;SPATA22	-1.637735031	760
ATRIP_mis;RFC2_mis	-1.637680702	761
BARD1;FANCC	-1.637380571	762
CHAF1B_mis;PSMD14_mis	-1.637376548	763
BRCA1_mis;POLQ	-1.637165799	764
BRCA2;MEAF6	-1.63715601	765
FZR1;MUTYH	-1.63690278	766
MCM5;SSRP1_mis	-1.634677331	767
BLM;STRA13	-1.634592247	768
RAD51;TRRAP	-1.63427977	769
RAD51;RFC3_mis	-1.633634105	770
ACTR5;SUMO1	-1.633620518	771
RAD9B;RFC3_mis	-1.633612408	772
MNAT1;RAD9A_mis	-1.63301269	773
ATR;TDP2	-1.632188954	774
BLM;CINP	-1.631660276	775
BRD8;DNA2_mis	-1.630771918	776
MMS22L;RECQL5	-1.630353746	777
CDK7_mis;LIG1	-1.630330832	778
POLD2_mis;TICRR_mis	-1.630045033	779
NDNL2;PIAS4	-1.629984683	780
GTF2H3;RAD9A_mis	-1.629664003	781
NPM1;POLA1	-1.629431926	782
POLD2_mis;VPS72_mis	-1.627988475	783
SUPT16H;UVSSA	-1.627921837	784
KAT5;RPS3_mis	-1.627877578	785
CHEK1_mis;PPP4C	-1.626663042	786
RIF1;UBE2B	-1.625890528	787
COPS2;HUS1_mis	-1.624604441	788
RAD51C;RFC3_mis	-1.623620012	789
FZR1;SMG1	-1.623519329	790
NPLOC4;RAD9B	-1.62297136	791
CHEK1_mis;RFC5_mis	-1.62265048	792
ATRX_mis;CDK9	-1.622261111	793
COPS8;POLR2L	-1.622067857	794
ATRX_mis;MEAF6	-1.621840236	795
CCNH_mis;SMC3	-1.621800302	796
GINS4_mis;RNASEH2A	-1.62164829	797
GTF2H5;SMG1	-1.621468352	798
DDX1;PRPF19_mis	-1.620875366	799
ATRIP_mis;DTX3L	-1.620747829	800
WDR33_mis;WDR70_mis	-1.620738988	801
ACTR2_mis;RFC1	-1.620716075	802
SHFM1_mis;WDHD1_mis	-1.619685779	803
SHFM1_mis;YEATS4	-1.619541241	804
LIG3;UVSSA	-1.619398416	805
PCNA;RFC1	-1.618713415	806
BLM;GINS4_mis	-1.618502918	807
DMAP1_mis;DNA2_mis	-1.617744481	808
CCNH_mis;GPS1	-1.616795278	809
OTUB1;UBE2D3	-1.616735981	810
RBX1_mis;UVRAG	-1.616266195	811
CHEK2;UBE2D3	-1.616245198	812
GINS4_mis;KDM1A	-1.616114119	813
ACTR5;NFRKB	-1.615952637	814
MEAF6;RFC1	-1.61578552	815
SUMO1;UPF1	-1.615782457	816
CHAF1B_mis;COPS8	-1.615773391	817
MEN1;UBE2V2	-1.614636019	818
CEBPG;FZR1	-1.614213377	819
GTF2H1;PRPF19_mis	-1.614005433	820
GTF2H1;INO80B_mis	-1.613427399	821
RAD51D;VPS72_mis	-1.613253906	822
HINFP_mis;PML	-1.613030191	823
POLR2F;RFC2_mis	-1.612872386	824
BRCA1_mis;MMS22L	-1.611598826	825
ACTR8_mis;RIF1	-1.611384651	826
ATRX_mis;SWSAP1	-1.610482107	827
RUVBL1_mis;SMC3	-1.610213421	828
CHEK1_mis;SHFM1_mis	-1.610086052	829
ACTL6A_mis;CDC45	-1.609651091	830
BRCA1_mis;RBM17_mis	-1.609523492	831
COPS7A;DDB1_mis	-1.609327727	832
HUS1_mis;RBX1_mis	-1.608080834	833
UVRAG;VPS72_mis	-1.607792973	834
DNA2_mis;FOXM1	-1.607643097	835
MEAF6;WDR33_mis	-1.607120156	836
ALKBH1;WDR70_mis	-1.606865449	837
BRCA1_mis;CHAF1B_mis	-1.606704293	838
TOP3A;VCP_mis	-1.606478578	839
GTF2H4_mis;RPAIN	-1.606355716	840
FANCF;RPAIN	-1.606353896	841
GEN1;SMC6	-1.60632592	842
SMC6;XRCC6_mis	-1.606296749	843
NPLOC4;TRRAP	-1.60626609	844
DHX9;ING3	-1.606060344	845
ATR;INO80B_mis	-1.606038112	846
HINFP_mis;POLR2D_mis	-1.605883425	847
C19orf40;TOP3A	-1.605268589	848
GTF2H1;HUS1_mis	-1.604959793	849
FANCF;SMARCAL1	-1.604764978	850
POLR2A_mis;UHRF1	-1.604603884	851
CCNH_mis;RAD9B	-1.603154758	852
CLSPN;UVRAG	-1.602873307	853
CHEK1_mis;VPS72_mis	-1.602490251	854
CHAF1B_mis;POLD2_mis	-1.602331952	855
MBD4;SHFM1_mis	-1.602046972	856
HUS1_mis;NFRKB	-1.60174963	857
SHFM1_mis;SHPRH	-1.601735449	858
TICRR_mis;WDHD1_mis	-1.600332492	859
DTL;RBX1_mis	-1.600052438	860
NDNL2;SUMO1	-1.599722168	861
PIAS4;TIMELESS_mis	-1.598831297	862
DDX1;UBE2B	-1.598651882	863
RUVBL1_mis;UBE2V2	-1.598199176	864
MTA1;TRRAP	-1.598115329	865
CDK7_mis;REV3L	-1.597772767	866
CEBPG;RNF8	-1.597095077	867
DMAP1_mis;TICRR_mis	-1.59689542	868
MCM7;RFC2_mis	-1.596549956	869
HUS1_mis;UHRF1	-1.596313917	870
ATRIP_mis;POLR2F	-1.596155569	871
BRCA1_mis;COPS7A	-1.595356144	872
RAD1;RAD51C	-1.594264838	873
CHEK1_mis;TRIM25	-1.593568146	874
GTF2H4_mis;RPA3_mis	-1.593246559	875
MEN1;RUVBL1_mis	-1.593117749	876
POLD3_mis;WDHD1_mis	-1.592886512	877
MEAF6;POLR2F	-1.591761353	878
FANCA;RFC3_mis	-1.591598239	879
ATR;COPS8	-1.591572226	880
INO80_mis;SMC3	-1.590871762	881
GTF2H4_mis;POLR2A_mis	-1.590594851	882
ACTR2_mis;RAD9A_mis	-1.59052179	883
DNA2_mis;TRRAP	-1.590388525	884
ERCC3_mis;POLR2L	-1.590111263	885
ALKBH2;POLR2D_mis	-1.589945323	886
C11orf30;PPP4C	-1.589923326	887
HINFP_mis;MTA1	-1.589842663	888
HINFP_mis;RECQL4_mis	-1.589481013	889
RNF8;TRIP13	-1.589394158	890
FZR1;TFPT	-1.589276157	891
ATR;MNAT1	-1.588017755	892
FZR1;TMEM161A	-1.587900985	893
CEBPG;SUPT16H	-1.587688996	894
ATR;RPA3_mis	-1.586592856	895
TERF2;UVSSA	-1.586455363	896
ERCC4;HINFP_mis	-1.58552837	897
RAD1;RBX1_mis	-1.584880079	898
DMAP1_mis;ING3	-1.584739247	899
CCNH_mis;MTA1	-1.583964446	900
BRCA2;FEN1	-1.583819928	901
ESCO2;TRRAP	-1.583582742	902
ACTL6A_mis;DNA2_mis	-1.583544478	903
RAD9A_mis;RFC2_mis	-1.583397314	904
SFPQ;VPS72_mis	-1.582905259	905
ERCC1;RBX1_mis	-1.582584163	906
INO80B_mis;RPS3_mis	-1.582376239	907
DOT1L;MUM1	-1.582170643	908
INO80B_mis;RFC3_mis	-1.581782214	909
C7orf49;WDHD1_mis	-1.581323171	910
POLA1;RNF8	-1.580821469	911
NPLOC4;UHRF1	-1.579120031	912
COPS2;WDR33_mis	-1.57903383	913
SHFM1_mis;VPS72_mis	-1.57877352	914
ASCC1;FZR1	-1.578705792	915
POLA1;POLR2B_mis	-1.57826424	916
CDK9;VCP_mis	-1.57824965	917
APEX2;EPC2	-1.578003462	918
CCNH_mis;CLSPN	-1.577749576	919
GINS4_mis;OGG1	-1.576715961	920
DTL;SMC3	-1.576407137	921
FAM35A;TRRAP	-1.576158089	922
GINS4_mis;RAD50	-1.575250263	923
POLA1;RIF1	-1.574865953	924
NFRKB;POLN	-1.574734161	925
POLA1;RAD51	-1.574579719	926
POLR1A;TOPBP1_mis	-1.574087387	927
POLH;RUVBL1_mis	-1.573632519	928
POLG2;RFC2_mis	-1.573559311	929
MNAT1;XAB2_mis	-1.573456233	930
ATRIP_mis;GINS4_mis	-1.57319462	931
DDB1_mis;FIGNL1	-1.573057818	932
HINFP_mis;RAD50	-1.573002923	933
PIAS4;TRRAP	-1.572472716	934
SHFM1_mis;SPIRE1	-1.572471792	935
HUS1_mis;UBE2T	-1.572461081	936
MCM4;NFRKB	-1.572309018	937
BRCA1_mis;TICRR_mis	-1.572226944	938
FZR1;KIF22	-1.571751579	939
RIF1;SMC3	-1.571657603	940
TFPT;UVSSA	-1.571563291	941
BARD1;CHAF1B_mis	-1.571511235	942
MEN1;MNAT1	-1.571334231	943
COPS5;HINFP_mis	-1.571308171	944
CINP;XRCC3	-1.571100023	945
ACTR2_mis;MEN1	-1.571086429	946
ATRX_mis;ERCC1	-1.570812461	947
APEX2;VPS72_mis	-1.570729996	948
COPS5;UPF1	-1.569991339	949
RNF113A_mis;STUB1	-1.569859714	950
RNF8;WDHD1_mis	-1.569598045	951
EPC1;EPC2	-1.569542869	952
SMUG1;WDR70_mis	-1.569532494	953
ING3;PSMD14_mis	-1.569316487	954
DMAP1_mis;POLG2	-1.56872341	955
CDK7_mis;HSF1	-1.56859176	956
FANCB;XAB2_mis	-1.568326522	957
BRCA1_mis;GTF2H1	-1.568135883	958
CDK7_mis;RCHY1	-1.567458079	959
CHEK1_mis;CHEK2	-1.567266832	960
GTF2H5;PPP4C	-1.567066473	961
ATRIP_mis;NPM1	-1.566437338	962
RAD51C;WDR70_mis	-1.565678909	963
SMC3;VPS72_mis	-1.565661817	964
CHEK1_mis;RFC3_mis	-1.565576004	965
RRM2B;TICRR_mis	-1.564775302	966
ATR;CDK1_mis	-1.564470438	967
CHEK2;FAM35A	-1.564380556	968
PIAS4;SUPT16H	-1.563886649	969
APEX2;UVSSA	-1.563811017	970
PIAS4;TOP3A	-1.563766556	971
DDX11;NPLOC4	-1.562798146	972
BARD1;RPA3_mis	-1.562706514	973
UBE2D3;UBE2V2	-1.561973843	974
PPP4C;RAD9B	-1.561472614	975
ATRX_mis;CDK2	-1.561465381	976
COPS5;VPS72_mis	-1.560471237	977
MEAF6;RFC5_mis	-1.559989342	978
CDK7_mis;NDNL2	-1.559752088	979
FANCD2;GTF2H5	-1.558975111	980
KDM2A;SUPT16H	-1.557965444	981
RAD1;YEATS4	-1.557951141	982
ACTR5;POLR2B_mis	-1.557843906	983
CHAF1B_mis;RAD51D	-1.55742256	984
ATR;MMS22L	-1.556922679	985
ANKRD32;WDR70_mis	-1.55686471	986
POLA1;UVSSA	-1.556133147	987
CCNH_mis;TICRR_mis	-1.555977624	988
RUVBL1_mis;SHFM1_mis	-1.55571515	989
GINS4_mis;RAD1	-1.555112895	990
NDNL2;SMC6	-1.554436609	991
HINFP_mis;POLR2E_mis	-1.554404429	992
UBE2V2;XRCC6_mis	-1.554392283	993
CHRNA4;GINS4_mis	-1.554239586	994
POLR2F;XAB2_mis	-1.554003289	995
EP400;RIF1	-1.553786988	996
ATR;FZR1	-1.552742868	997
ASCC3;DNA2_mis	-1.552710132	998
RNF8;UBC	-1.552492967	999
MCM7;MSH6	-1.552254494	1000
MRGBP;SMC6	-1.552163561	1001
INO80_mis;MCM7	-1.55207399	1002
NFRKB;POLR2L	-1.552037084	1003
GINS4_mis;SMC6	-1.551159457	1004
POLR1B_mis;SMC3	-1.550440553	1005
CHEK2;RAD51C	-1.550128928	1006
RFC1;TRRAP	-1.549973468	1007
COPS8;DTL	-1.549718837	1008
UVRAG;WDR70_mis	-1.549383441	1009
RUVBL1_mis;UVSSA	-1.548415846	1010
FZR1;TRIP12	-1.547747127	1011
DTL;PCNA	-1.547635708	1012
GTF2H4_mis;INO80B_mis	-1.54758505	1013
BRCA2;CDK1_mis	-1.546487176	1014
DHX9;PIAS4	-1.544178799	1015
MMS22L;UBE2D3	-1.544169238	1016
NPM1;NSMCE1_mis	-1.544020001	1017
ERCC2_mis;MCM6_mis	-1.543831345	1018
COPS8;TOPBP1_mis	-1.543170791	1019
CHRNA4;UVSSA	-1.542424382	1020
PIAS4;RMI2	-1.542262671	1021
PPP4C;UFD1L	-1.542197126	1022
ACTR5;MCM5	-1.540558431	1023
ATR;TICRR_mis	-1.540385096	1024
DCLRE1B;NSMCE1_mis	-1.539942885	1025
DDX1;UHRF1	-1.539829127	1026
DDB1_mis;MMS22L	-1.539770395	1027
ADPRHL2;COPS5	-1.539568725	1028
FANCD2;FZR1	-1.539295679	1029
CSNK1E;SHFM1_mis	-1.53837978	1030
GTF2H4_mis;SETD2	-1.538255113	1031
ATRX_mis;BRCA2	-1.537933958	1032
GINS4_mis;MSH5	-1.536904488	1033
SUMO1;TERF2	-1.536833223	1034
RPS3_mis;UVSSA	-1.536825987	1035
NFRKB;XAB2_mis	-1.536822087	1036
FZR1;RBX1_mis	-1.53657968	1037
RAD1;SSRP1_mis	-1.536123003	1038
PSMD14_mis;SMC3	-1.535794202	1039
ERCC1;TOPBP1_mis	-1.535726929	1040
RPS3_mis;UHRF1	-1.535607439	1041
COPS8;NFRKB	-1.535318497	1042
POLR2L;RPS3_mis	-1.534885786	1043
WDR70_mis;XAB2_mis	-1.534653842	1044
MCM3_mis;NPLOC4	-1.534331776	1045
ASCC3;GTF2H4_mis	-1.534201051	1046
FANCC;SSRP1_mis	-1.534119017	1047
BARD1;COPS4	-1.534117256	1048
POLR2D_mis;RAD51	-1.533942398	1049
CHEK1_mis;PCNA	-1.53372696	1050
GTF2H5;TICRR_mis	-1.533250796	1051
FANCI_mis;POLA1	-1.533182734	1052
INO80_mis;POLA1	-1.533087042	1053
POLR2E_mis;SHFM1_mis	-1.533073249	1054
TDP2;UBE2B	-1.53306892	1055
DDX1;SUMO1	-1.533022445	1056
POLR2F;RAD9B	-1.53293147	1057
INO80_mis;INO80E	-1.532779189	1058
NFRKB;RFC1	-1.532677	1059
BARD1;WDR33_mis	-1.532463959	1060
INO80_mis;POLR2B_mis	-1.53241033	1061
CDK1_mis;RAD51C	-1.531963052	1062
CDC45;POLD3_mis	-1.531579461	1063
POLR2E_mis;WDR33_mis	-1.531150677	1064
RAD9A_mis;REV3L	-1.531129244	1065
DDB1_mis;KIAA0101	-1.530917764	1066
SFPQ;VCP_mis	-1.530374447	1067
DMAP1_mis;RBX1_mis	-1.529385939	1068
GTF2H4_mis;SMC6	-1.529259659	1069
GTF2H4_mis;PARP2	-1.529145601	1070
NFRKB;TRRAP	-1.528606086	1071
ATRX_mis;BRE	-1.528562869	1072
PPP4C;SUPT16H	-1.528245536	1073
ATR;RAD51	-1.527943781	1074
NEIL1;TERF2	-1.527934874	1075
ATRX_mis;NPLOC4	-1.527918489	1076
POLG2;TDP2	-1.527865627	1077
CCNH_mis;MAD2L2	-1.527781264	1078
ATR;ATRIP_mis	-1.527346822	1079
POLD3_mis;POLR2A_mis	-1.526485096	1080
PTTG1;RPA3_mis	-1.524898246	1081
ACTR8_mis;ING3	-1.524179941	1082
RAD9B;UHRF1	-1.524022769	1083
RNF8;VCP_mis	-1.523772462	1084
KIF22;MCM7	-1.52338315	1085
LIG3;UBE2B	-1.522992094	1086
RBM17_mis;VCP_mis	-1.522965753	1087
TRIP13;WDHD1_mis	-1.522526948	1088
GINS4_mis;WDR48	-1.522226953	1089
GTF2H3;POLR2D_mis	-1.522111459	1090
FZR1;NDNL2	-1.521837313	1091
MEN1;RFC2_mis	-1.521528903	1092
UBE2T;UFD1L	-1.520773275	1093
C17orf70;WDHD1_mis	-1.520389915	1094
NPLOC4;POLR2A_mis	-1.519631077	1095
MEN1;RFC1	-1.519529822	1096
BRCA2;CINP	-1.519408972	1097
DCLRE1B;MEAF6	-1.518806358	1098
HINFP_mis;MCM5	-1.518746144	1099
KIN;TONSL_mis	-1.518336283	1100
BARD1;POLG2	-1.518318557	1101
FANCC;MCM7	-1.517846205	1102
BRCA1_mis;INO80B_mis	-1.517750307	1103
ACTL6A_mis;FANCC	-1.517383447	1104
RIF1;TFPT	-1.517154545	1105
RFC2_mis;VCP_mis	-1.516982935	1106
CDC7;GINS4_mis	-1.516696795	1107
PPP4C;UVRAG	-1.516422186	1108
ACTR5;CDK7_mis	-1.515929706	1109
RAD51;RAD9A_mis	-1.515837605	1110
HUS1_mis;ZRANB3	-1.515438864	1111
GINS4_mis;RNF8	-1.51473823	1112
ASCC3;UVSSA	-1.514580437	1113
RPS3_mis;RUVBL1_mis	-1.514206535	1114
BARD1;MCM7	-1.514086238	1115
MCM4;TRRAP	-1.51285063	1116
RBBP8;WDR70_mis	-1.512730752	1117
CDK2;MNAT1	-1.512233529	1118
ASCC3;UPF1	-1.511957212	1119
CHAF1A;WDHD1_mis	-1.511805115	1120
DDB1_mis;NBN	-1.511531704	1121
HUS1_mis;PPP4C	-1.511513435	1122
BARD1;RAD1	-1.511386748	1123
PPP4C;SSRP1_mis	-1.51049631	1124
CDK9;HUS1_mis	-1.510428766	1125
CCNH_mis;RMI2	-1.510085393	1126
DOT1L;UHRF1	-1.509768289	1127
RFC3_mis;VPS72_mis	-1.509361026	1128
TOP3A;TOPBP1_mis	-1.509010393	1129
RBX1_mis;SUPT16H	-1.508550643	1130
CINP;MAD2L2	-1.508473918	1131
PCNA;VCP_mis	-1.50833247	1132
FANCD2;MCM7	-1.507627858	1133
MTA1;VPS72_mis	-1.50758573	1134
PRKDC;RAD51	-1.507364757	1135
ASCC3;POLA1	-1.507361662	1136
ACTR8_mis;WDHD1_mis	-1.507356897	1137
COPS2;VPS72_mis	-1.507006845	1138
HINFP_mis;RAD9B	-1.506912131	1139
ABL1;CCNH_mis	-1.506439124	1140
PIAS4;UBE2D3	-1.506412411	1141
CHEK1_mis;RNF113A_mis	-1.5058437	1142
TRRAP;UBE2B	-1.505670186	1143
BOD1L1;TERF2	-1.505612352	1144
CHEK1_mis;ING3	-1.505388922	1145
CDK7_mis;TERF2	-1.505203852	1146
FZR1;NFRKB	-1.505099706	1147
BRCC3;HUS1_mis	-1.505036049	1148
DDX1;PRKDC	-1.505019396	1149
SSRP1_mis;UHRF1	-1.50460837	1150
ATR;POLR2D_mis	-1.504070943	1151
RAD51C;TRRAP	-1.503637108	1152
PCNA;UFD1L	-1.503478719	1153
ATRIP_mis;GTF2H3	-1.503267088	1154
RAD1;RUVBL1_mis	-1.502883219	1155
BARD1;SMC3	-1.502825919	1156
COPS5;PCNA	-1.502725973	1157
CHAF1B_mis;POLN	-1.502669516	1158
FANCG;XAB2_mis	-1.502544131	1159
ACTR5;TRRAP	-1.50215242	1160
UPF1;VPS72_mis	-1.501696506	1161
POLR2F;PTTG1	-1.50146859	1162
CCNH_mis;PIAS4	-1.500705756	1163
MDC1;MMS22L	-1.500333676	1164
RAD1;RPA1_mis	-1.500198995	1165
MUM1;SUMO1	-1.49961416	1166
PARP2;RUVBL1_mis	-1.499030882	1167
DMAP1_mis;RFC3_mis	-1.498922136	1168
BRCA2;DHX9	-1.49865404	1169
FZR1;SPATA22	-1.498586814	1170
ASCC3;RUVBL1_mis	-1.498548005	1171
INO80E;RIF1	-1.498376409	1172
EPC2;SMUG1	-1.497775134	1173
CHEK1_mis;SUPT16H	-1.497457587	1174
BRCA2;UBE2B	-1.496627754	1175
DMAP1_mis;UBE2B	-1.496425423	1176
EPC2;UBE2N	-1.495969409	1177
HUS1_mis;REV1	-1.495635484	1178
FZR1;UBR5	-1.495300457	1179
GTF2H1;INO80E	-1.495228306	1180
HINFP_mis;RBM17_mis	-1.495165001	1181
ING3;RPA1_mis	-1.495129238	1182
BARD1;VPS72_mis	-1.494661309	1183
NPLOC4;RAD51	-1.494556124	1184
SMEK2;WDR70_mis	-1.494519542	1185
RAD9B;RFC5_mis	-1.493948187	1186
MEAF6;MEN1	-1.493538548	1187
MRE11A;VCP_mis	-1.493329763	1188
GTF2H5;SFPQ	-1.493011551	1189
INO80_mis;SSRP1_mis	-1.492755095	1190
DNA2_mis;UHRF1	-1.492526523	1191
CHAF1A;MCM4	-1.492411267	1192
ACTR8_mis;NFRKB	-1.491750968	1193
CEBPG;CHEK2	-1.491187404	1194
MCM7;MUM1	-1.490719871	1195
RAD9A_mis;SMC1A_mis	-1.490473298	1196
MUTYH;TDP2	-1.49031265	1197
RFC5_mis;SMC3	-1.489741516	1198
ACTR8_mis;SFPQ	-1.489509452	1199
TOP3A;UPF1	-1.489502522	1200
FANCF;FZR1	-1.489407636	1201
COPS5;PTTG1	-1.489177152	1202
RFC3_mis;UVRAG	-1.489112648	1203
FAM35A;WDR33_mis	-1.489095953	1204
COPS8;SMC3	-1.489073335	1205
ACTR5;MUM1	-1.488917403	1206
DCLRE1B;ERCC2_mis	-1.488821444	1207
EYA3;TOPBP1_mis	-1.488667632	1208
FZR1;POLR2E_mis	-1.488630463	1209
BRCA2;MDC1	-1.48861147	1210
CHEK1_mis;NFRKB	-1.488510059	1211
FTO;FZR1	-1.487838879	1212
CINP;SFPQ	-1.487470497	1213
CHAF1A;TERF2	-1.487090854	1214
ACTL6A_mis;SUMO1	-1.486993365	1215
BRCA1_mis;CLSPN	-1.486933009	1216
ATRX_mis;UVRAG	-1.486496445	1217
BRCA1_mis;GTF2H5	-1.486456473	1218
POLR2E_mis;SSRP1_mis	-1.486336332	1219
FZR1;UPF1	-1.48630933	1220
BRCA1_mis;POLR2A_mis	-1.485890125	1221
COPS4;RPAIN	-1.485764802	1222
ACTR8_mis;ATRX_mis	-1.485280478	1223
MSH2;POLR2L	-1.485277659	1224
MRGBP;TRIP13	-1.484593024	1225
HUS1_mis;VPS72_mis	-1.484121998	1226
MUTYH;SUPT16H	-1.484031068	1227
RTEL1;WDHD1_mis	-1.483677894	1228
DMAP1_mis;RFC2_mis	-1.483434594	1229
NFRKB;SMC3	-1.483411012	1230
POLR2L;WHSC1	-1.483273296	1231
ERCC6;GTF2H4_mis	-1.483227003	1232
DMAP1_mis;INTS3_mis	-1.483184943	1233
POLA1;POLG2	-1.482901615	1234
ATRX_mis;BARD1	-1.482865236	1235
FANCI_mis;GINS4_mis	-1.482429396	1236
FANCG;VCP_mis	-1.482414316	1237
EEPD1;RFC2_mis	-1.482016657	1238
HINFP_mis;PPP4C	-1.481573175	1239
BRCA1_mis;RBX1_mis	-1.480803914	1240
ATRX_mis;GTF2H3	-1.480704839	1241
CHEK1_mis;FANCA	-1.48067748	1242
ATRX_mis;HUS1_mis	-1.480590879	1243
FANCM;INO80E	-1.480485194	1244
MCM5;RAD9B	-1.480384541	1245
ETAA1;FANCD2	-1.480056582	1246
MEAF6;SMC3	-1.479755748	1247
RNF113A_mis;USP7	-1.479734852	1248
CHAF1B_mis;ERCC3_mis	-1.479465429	1249
ERCC2_mis;SHFM1_mis	-1.479203497	1250
ATRX_mis;RPA3_mis	-1.479102698	1251
RFC4_mis;RPA3_mis	-1.478629229	1252
OBFC1;UVSSA	-1.478142763	1253
NPLOC4;UVRAG	-1.478068183	1254
ATR;GTF2H5	-1.477985793	1255
MORF4L1;SSRP1_mis	-1.477760481	1256
TERF2;VPS72_mis	-1.477544194	1257
FANCC;SUMO1	-1.477541946	1258
ALKBH2;RBX1_mis	-1.477461103	1259
BRCA2;PRKDC	-1.477415439	1260
ACTR8_mis;DDX11	-1.477159855	1261
MAD2L2;SHFM1_mis	-1.477054923	1262
ATRIP_mis;DNA2_mis	-1.476956272	1263
DDB1_mis;SMC1A_mis	-1.476828791	1264
DDX1;PPP4C	-1.476700829	1265
COPS7A;WDR70_mis	-1.476377477	1266
MTA1;PCNA	-1.476258179	1267
SUPT16H;TRRAP	-1.475817398	1268
CINP;COPS8	-1.47579511	1269
GINS4_mis;TAOK3	-1.475460275	1270
BRCA1_mis;RBBP8	-1.475413262	1271
AQR_mis;PNKP	-1.475061436	1272
CHAF1A;UBE2B	-1.474964515	1273
MCM3_mis;MCRS1	-1.474439903	1274
CCNH_mis;PIF1	-1.474094872	1275
CCNH_mis;MCRS1	-1.473898493	1276
POLR2D_mis;XRCC3	-1.472668481	1277
RAD9A_mis;WDR70_mis	-1.472546391	1278
ACTR8_mis;POLR2L	-1.47214263	1279
MCM4;OTUB1	-1.472066994	1280
MCM4;TIMELESS_mis	-1.471944029	1281
RECQL4_mis;SMC3	-1.471152689	1282
RAD9A_mis;SMC6	-1.470540197	1283
NFRKB;TDP2	-1.470365651	1284
GTF2H3;MCM7	-1.47007422	1285
GTF2H1;UVRAG	-1.469940767	1286
ATRIP_mis;RAD9A_mis	-1.469208241	1287
CBX8;TOPBP1_mis	-1.468913773	1288
C11orf30;RFC5_mis	-1.468583375	1289
BARD1;VCP_mis	-1.468355817	1290
PNKP;RPA3_mis	-1.468050345	1291
CDC45;MCM7	-1.468007142	1292
APLF;POLR1B_mis	-1.46768494	1293
MEAF6;MNAT1	-1.467673296	1294
ESCO2;RFC3_mis	-1.467626567	1295
HINFP_mis;NSMCE2	-1.467614131	1296
COPS5;UBE2B	-1.467493204	1297
FZR1;UVRAG	-1.46729347	1298
FANCM;PPP4C	-1.466687642	1299
CCNH_mis;INO80E	-1.466672106	1300
CHEK2;UBE2B	-1.466609044	1301
BARD1;FANCB	-1.466331263	1302
FAM178A;NDNL2	-1.466089678	1303
TICRR_mis;WDR70_mis	-1.465996788	1304
CLSPN;RAD9B	-1.465806904	1305
INO80E;UBE2B	-1.465486665	1306
ATRX_mis;UBE2B	-1.465302076	1307
FANCE;TOPBP1_mis	-1.46523003	1308
GINS4_mis;KIAA0101	-1.465009526	1309
ACTR2_mis;FZR1	-1.46494041	1310
GTF2H3;NFRKB	-1.464710111	1311
ACTR8_mis;GTF2H1	-1.464261298	1312
POLA1;PRPF19_mis	-1.46401398	1313
ATRX_mis;POLN	-1.463957812	1314
FGF10;POLR2L	-1.463845152	1315
MCM7;XAB2_mis	-1.463562558	1316
POLD2_mis;POLD3_mis	-1.463164293	1317
DMAP1_mis;SMC3	-1.462914092	1318
C7orf49;MCM7	-1.4625208	1319
NPM1;WDR70_mis	-1.461515961	1320
RFC5_mis;UVRAG	-1.46147252	1321
ATM;SFPQ	-1.461393592	1322
NPLOC4;SSRP1_mis	-1.461069691	1323
MMS22L;PRKDC	-1.46055203	1324
C17orf104;WDR70_mis	-1.460176818	1325
BARD1;STUB1	-1.460082767	1326
ATR;NFRKB	-1.459926934	1327
HUS1_mis;WHSC1	-1.459622092	1328
MCM4;WDR70_mis	-1.459225901	1329
CHEK1_mis;UHRF1	-1.458849328	1330
RPA3_mis;SSRP1_mis	-1.458155623	1331
CCNH_mis;CDK7_mis	-1.457874415	1332
PALB2;RHNO1	-1.457567991	1333
CHAF1A;SMC1A_mis	-1.457498294	1334
FANCF;MCM7	-1.457308939	1335
ACTR5;NUDT16L1	-1.456904758	1336
RAD51C;UBE2T	-1.456703957	1337
ATRX_mis;UCHL5	-1.456689418	1338
HUS1_mis;POLR2F	-1.456199832	1339
FZR1;RPS3_mis	-1.455882741	1340
FZR1;XRCC5_mis	-1.455858911	1341
ATRIP_mis;MMS22L	-1.455637865	1342
ATRX_mis;MCM5	-1.455339979	1343
POLN;RFC2_mis	-1.455296581	1344
DNA2_mis;OTUB1	-1.455088783	1345
DDX11;TERF2	-1.455062128	1346
DMAP1_mis;XAB2_mis	-1.454886729	1347
POLR1B_mis;POLR2E_mis	-1.454605789	1348
COPS5;MNAT1	-1.454249506	1349
ASCC3;RNF113A_mis	-1.454200867	1350
MRE11A;WDR33_mis	-1.453700299	1351
ANKRD32;POLD3_mis	-1.453594695	1352
ACTR8_mis;UBE2D3	-1.453385912	1353
GINS4_mis;MRE11A	-1.453340987	1354
MCM5;RAD1	-1.453237975	1355
BOD1L1;TDP2	-1.453227886	1356
GTF2H5;RUVBL1_mis	-1.452802491	1357
CHEK1_mis;PTTG1	-1.452613179	1358
CEBPG;FANCC	-1.452468433	1359
PTTG1;RFC3_mis	-1.452285803	1360
SWSAP1;XAB2_mis	-1.452066053	1361
RHNO1;SHFM1_mis	-1.452018704	1362
RFC5_mis;TRRAP	-1.452002849	1363
INO80E;SMARCAL1	-1.451625107	1364
FANCA;SMARCAL1	-1.451123011	1365
MCM5;UVRAG	-1.450901982	1366
BOD1L1;MCM7	-1.450686966	1367
PCNA;WDR48	-1.450324509	1368
PPP4C;PRKCG	-1.45017519	1369
FEN1;RNF113A_mis	-1.450020106	1370
PTTG1;VCP_mis	-1.44992844	1371
ATRIP_mis;POLR2B_mis	-1.449857708	1372
FANCM;SMC6	-1.449539443	1373
SSRP1_mis;UBE2V1	-1.449527083	1374
DOT1L;UBE2D3	-1.449230625	1375
RUVBL1_mis;TFPT	-1.448796517	1376
RAD9A_mis;SSRP1_mis	-1.448723444	1377
TOPBP1_mis;UHRF1	-1.448702419	1378
RAD9A_mis;UHRF1	-1.44860075	1379
DNA2_mis;POLQ	-1.448067393	1380
BARD1;EP400	-1.448062578	1381
AQR_mis;GPS1	-1.447842399	1382
CEBPG;RAD1	-1.447333181	1383
GINS4_mis;NIPBL	-1.447137042	1384
CEBPG;ESCO2	-1.446783394	1385
ERCC3_mis;VPS72_mis	-1.44646502	1386
ATR;RNASEH2A	-1.44635484	1387
UVSSA;XPC	-1.446079914	1388
MBTD1;MSH2	-1.444780037	1389
COPS8;TMEM189.UBE2V1	-1.444756988	1390
BRCA2;SMC6	-1.444649981	1391
UCHL5;XAB2_mis	-1.444468112	1392
NPLOC4;TOPBP1_mis	-1.444206004	1393
ATRX_mis;DDX1	-1.444132474	1394
CHEK2;DMAP1_mis	-1.44403067	1395
CDK7_mis;TRIM25	-1.443812626	1396
GLTSCR2_mis;UFD1L	-1.443680088	1397
DHX9;MUM1	-1.443519687	1398
FANCD2;RPAIN	-1.443464854	1399
ACTB;CCNH_mis	-1.443284758	1400
DTL;TOP3A	-1.443185051	1401
FANCF;POLA1	-1.443167801	1402
CDK7_mis;NSMCE2	-1.442932814	1403
NFRKB;RAD51C	-1.44272999	1404
AP5Z1;POLA1	-1.442477495	1405
GTF2H1;HINFP_mis	-1.442411916	1406
TDP2;UVSSA	-1.442048302	1407
MEAF6;TOPBP1_mis	-1.441989086	1408
TOP3A;VPS72_mis	-1.441968086	1409
PPP4C;UBE2T	-1.441877865	1410
ACTL6A_mis;GINS4_mis	-1.44108158	1411
FAM35A;NFRKB	-1.440711823	1412
FANCG;RUVBL1_mis	-1.440587924	1413
ACTR5;RFC2_mis	-1.44057801	1414
TICRR_mis;XRCC3	-1.438804178	1415
CHAF1B_mis;RAD51B	-1.438767635	1416
ANKRD32;ATR	-1.438711897	1417
ATRX_mis;RAD1	-1.438701546	1418
GTF2H5;UVSSA	-1.438270584	1419
EP400;RBX1_mis	-1.438184084	1420
GTF2H3;RAD51	-1.438109893	1421
RAD51D;XRCC3	-1.437736101	1422
CCNH_mis;RPA1_mis	-1.437718532	1423
GINS4_mis;HMGA2	-1.437275296	1424
C11orf30;UBE2B	-1.437134854	1425
C11orf30;FZR1	-1.43702076	1426
DDX1;RMI1	-1.436730633	1427
CCNH_mis;POLR2K_mis	-1.436657274	1428
RUVBL1_mis;XRCC6_mis	-1.436380895	1429
MCM7;NFRKB	-1.436291552	1430
APEX2;ASCC3	-1.436228642	1431
MEN1;VPS72_mis	-1.435630069	1432
RFC3_mis;RNF8	-1.434563258	1433
C19orf40;MMS22L	-1.434557188	1434
INO80E;MCM4	-1.43424415	1435
DDB1_mis;WDR70_mis	-1.433853621	1436
MEAF6;POLR2L	-1.433626423	1437
INTS3_mis;UBE2N	-1.43348104	1438
GTF2H3;PIAS4	-1.433313154	1439
HUS1_mis;UCHL5	-1.432804899	1440
DDB1_mis;UHRF1	-1.432707788	1441
ALKBH2;RNF113A_mis	-1.432680774	1442
NPLOC4;POLR2D_mis	-1.432549912	1443
FANCD2;LIG1	-1.432288697	1444
DOT1L;TERF2	-1.432278295	1445
RBM17_mis;TRRAP	-1.431884095	1446
GTF2H3;MNAT1	-1.431044213	1447
MAD2L2;WDR70_mis	-1.430994311	1448
CDC7;SUMO1	-1.43086566	1449
ATR;DDX1	-1.430719345	1450
AQR_mis;COPS3	-1.430567335	1451
INO80_mis;POLD3_mis	-1.430187201	1452
ANKRD32;SUMO1	-1.429966917	1453
PPP4C;UBE2B	-1.429712139	1454
CLSPN;RAD9A_mis	-1.429658637	1455
POLD2_mis;RAD51C	-1.429632917	1456
TICRR_mis;TRRAP	-1.429406369	1457
COPS4;RUVBL1_mis	-1.429353673	1458
CEBPG;GINS4_mis	-1.42864935	1459
ATRIP_mis;RRM2B	-1.428571512	1460
CHEK1_mis;MNAT1	-1.428278556	1461
HUS1_mis;RBM17_mis	-1.428054971	1462
DNA2_mis;RECQL4_mis	-1.427460472	1463
ATRIP_mis;PRPF19_mis	-1.427359268	1464
CDK7_mis;POLR2E_mis	-1.427221045	1465
HUS1_mis;WDHD1_mis	-1.425871717	1466
MCM5;PTTG1	-1.425836978	1467
APEX2;GTF2H3	-1.42561781	1468
APEX2;SMC3	-1.425401796	1469
MNAT1;UBE2B	-1.42516763	1470
MCM7;TERF2	-1.425053557	1471
GTF2H1;RAD51C	-1.424773826	1472
FZR1;TIMELESS_mis	-1.424682241	1473
GTF2H3;RFC2_mis	-1.424353791	1474
GINS4_mis;KDM2A	-1.424223778	1475
CHEK1_mis;GTF2H5	-1.424126711	1476
BRCA1_mis;NPLOC4	-1.423938759	1477
CHEK1_mis;PSMD14_mis	-1.423878493	1478
CHEK2;UBE2V2	-1.423743112	1479
MCM7;RNF8	-1.423327669	1480
ESCO2;PPP4C	-1.422799979	1481
RAD51;RAD9B	-1.422728266	1482
RNF113A_mis;XRCC3	-1.422562796	1483
ERCC2_mis;MCM3_mis	-1.422542013	1484
HUS1_mis;SLX1A	-1.422122283	1485
ETAA1;GTF2H1	-1.422061702	1486
HUS1_mis;XRCC6BP1	-1.421953287	1487
COPS5;TOPBP1_mis	-1.421488777	1488
HUS1_mis;TREX2	-1.420689605	1489
RFC3_mis;WDR33_mis	-1.42066958	1490
HUS1_mis;UVRAG	-1.420570965	1491
RAD51;TOPBP1_mis	-1.42040073	1492
EP400;POLG2	-1.419783436	1493
GTF2H5;PCNA	-1.419602886	1494
MDC1;TOPBP1_mis	-1.419552989	1495
INO80E;SMC3	-1.419399491	1496
ASCC3;CEBPG	-1.41928658	1497
FIGNL2;XAB2_mis	-1.41918688	1498
POLD3_mis;WDR33_mis	-1.419148441	1499
ATRIP_mis;MUS81	-1.419083223	1500
PARG;WDR70_mis	-1.418246594	1501
NFRKB;WDR70_mis	-1.418166969	1502
ATR;RAD9A_mis	-1.418154067	1503
INO80B_mis;ISG15	-1.41810963	1504
PRPF19_mis;UBR5	-1.417859255	1505
MCM4;RPA3_mis	-1.41750872	1506
CHD1L;VPS72_mis	-1.417471088	1507
RPA1_mis;VPS72_mis	-1.417309228	1508
NPLOC4;SMC1A_mis	-1.417300633	1509
ASCC3;POLR2L	-1.417032791	1510
ACTR5;PRKDC	-1.416371875	1511
PRKDC;RUVBL1_mis	-1.415606244	1512
FZR1;STRA13	-1.415574785	1513
CEBPG;UVSSA	-1.415508262	1514
GTF2H5;RPA3_mis	-1.415436684	1515
LIG3;RBX1_mis	-1.415417263	1516
FZR1;WDHD1_mis	-1.415414349	1517
CDK7_mis;INO80B_mis	-1.415400505	1518
KAT5;TOPBP1_mis	-1.41504542	1519
POLR2L;RPAIN	-1.415039719	1520
BIVM.ERCC5;POLH	-1.41460984	1521
HINFP_mis;RPAIN	-1.414574308	1522
MRE11A;PRPF19_mis	-1.414217167	1523
ATR;MRE11A	-1.41419671	1524
ATR;POLD2_mis	-1.413768489	1525
ACTR8_mis;FANCC	-1.413577897	1526
ACTR5;MCM4	-1.413442295	1527
HMGB2;HUS1_mis	-1.413286326	1528
CDK2;RAD51	-1.412930179	1529
FZR1;SUMO1	-1.412918246	1530
RNF168;TOPBP1_mis	-1.41238879	1531
MMS22L;SUMO1	-1.412343214	1532
RFC5_mis;UHRF1	-1.412099133	1533
ESCO2;POLR1B_mis	-1.411722605	1534
EYA3;POLA1	-1.410784464	1535
ANKRD32;INO80E	-1.410764436	1536
MCM7;UHRF1	-1.410755777	1537
ESCO2;ISG15	-1.410708325	1538
COPS5;PMS2	-1.410604057	1539
MAD2L2;SSRP1_mis	-1.410409156	1540
AQR_mis;UFD1L	-1.410364905	1541
MRE11A;TRIP12	-1.410330089	1542
FZR1;RAD51	-1.40983	1543
NBN;RFC2_mis	-1.409785802	1544
SHFM1_mis;UVRAG	-1.409520931	1545
MEAF6;RUVBL1_mis	-1.409107542	1546
RUVBL1_mis;WHSC1	-1.408627829	1547
CINP;GINS4_mis	-1.408361751	1548
POLR2A_mis;SHFM1_mis	-1.408195537	1549
POLN;RUVBL1_mis	-1.408048464	1550
FAM175A;WDHD1_mis	-1.40798275	1551
INO80E;RFC3_mis	-1.407125683	1552
ACTR5;TDP2	-1.407078141	1553
POLR2D_mis;RPA1_mis	-1.407043397	1554
ACTR5;DDB1_mis	-1.406664314	1555
NSMCE2;RNF113A_mis	-1.406634957	1556
POLR2E_mis;TICRR_mis	-1.406616116	1557
PARPBP;PCNA	-1.406537835	1558
HUS1_mis;PSMD14_mis	-1.406441994	1559
EPC1;WDHD1_mis	-1.40602287	1560
MSH2;PRPF19_mis	-1.40592262	1561
PRPF19_mis;XAB2_mis	-1.405626875	1562
MUS81;VPS72_mis	-1.405244032	1563
FANCF;POLR2B_mis	-1.404796633	1564
CLSPN;POLR2E_mis	-1.404774559	1565
ALKBH2;DDB1_mis	-1.404536124	1566
GTF2H1;HMGA1	-1.404406722	1567
PARP2;SSRP1_mis	-1.403842793	1568
FANCC;VPS72_mis	-1.403742118	1569
HUS1_mis;POLM	-1.403628896	1570
BRCA1_mis;UBE2T	-1.403524622	1571
ERCC4;SSRP1_mis	-1.403435071	1572
ATR;SSRP1_mis	-1.402893464	1573
DHX9;UVSSA	-1.402885679	1574
DHX9;WDR33_mis	-1.40244582	1575
INTS3_mis;RUVBL1_mis	-1.402251953	1576
CEBPG;UHRF1	-1.402005923	1577
GINS4_mis;NDNL2	-1.401889078	1578
CEBPG;DDX11	-1.401828528	1579
C11orf30;CCNH_mis	-1.401099496	1580
HINFP_mis;SMC6	-1.40090262	1581
CEBPG;EP400	-1.400888707	1582
GINS4_mis;ING3	-1.400862485	1583
SMC3;UVRAG	-1.400851758	1584
NSMCE2;VPS72_mis	-1.400518388	1585
CHAF1B_mis;UPF1	-1.400059313	1586
HUS1_mis;NUCKS1	-1.399945776	1587
ASCC3;FANCM	-1.399928331	1588
ATRX_mis;SHFM1_mis	-1.39987477	1589
COPS5;COPS8	-1.399401006	1590
ATR;DDX11	-1.398925824	1591
DDB1_mis;FIGNL2	-1.398888874	1592
DDB1_mis;SMC3	-1.398626211	1593
BARD1;DMAP1_mis	-1.398600207	1594
DDB1_mis;MTA1	-1.39855842	1595
CDK7_mis;ERCC1	-1.39793563	1596
HUS1_mis;NHEJ1	-1.397690203	1597
ATRX_mis;DOT1L	-1.397486833	1598
BRCA1_mis;NDNL2	-1.397456225	1599
ACTR5;DOT1L	-1.397426478	1600
CLSPN;PCNA	-1.397216839	1601
CEBPG;INO80E	-1.396616912	1602
KAT5;MEAF6	-1.396144196	1603
FEN1;PRPF19_mis	-1.39607406	1604
CDK7_mis;ING3	-1.395180419	1605
POLA1;RFC2_mis	-1.394453607	1606
RPS3_mis;TIMELESS_mis	-1.394151076	1607
GADD45A;POLR2D_mis	-1.39412479	1608
CDK7_mis;FAM178A	-1.394041989	1609
ASCC3;STRA13	-1.393843541	1610
COPS2;TRIM25	-1.393812596	1611
POLD3_mis;RPAIN	-1.393794405	1612
HMGB2;TICRR_mis	-1.393295891	1613
EYA3;TERF2	-1.392593856	1614
CCNH_mis;RFC5_mis	-1.392138326	1615
APEX2;FANCC	-1.391302395	1616
BARD1;BRCA2	-1.391116176	1617
ATR;RNF113A_mis	-1.391049338	1618
CHAF1B_mis;RAD54B	-1.390911127	1619
REV1;UVSSA	-1.390525667	1620
BRCA2;RBM17_mis	-1.390007899	1621
ATR;PPIE_mis	-1.389977458	1622
COPS8;INO80_mis	-1.389788324	1623
DDX11;DTL	-1.389759691	1624
PRKDC;SFPQ	-1.389637934	1625
ATRX_mis;GTF2H5	-1.389603174	1626
POLA1;POLR2F	-1.389296896	1627
FZR1;UBE2A	-1.389017293	1628
SMC6;TOP3A	-1.388542749	1629
ING3;RUVBL1_mis	-1.388170878	1630
INO80_mis;MEAF6	-1.388146618	1631
CDK1_mis;RAD50	-1.387701498	1632
MCM3_mis;POLR2D_mis	-1.387669234	1633
INTS3_mis;PTTG1	-1.387632727	1634
MMS19;RIF1	-1.387402557	1635
HUS1_mis;POLR2A_mis	-1.387013357	1636
RAD9A_mis;RFC4_mis	-1.38646064	1637
DDB1_mis;GTF2H4_mis	-1.386448541	1638
CHRNA4;MUM1	-1.386324417	1639
MEAF6;PPP4C	-1.386240473	1640
SMC6;TDP2	-1.386139291	1641
CDK7_mis;MCRS1	-1.385947438	1642
CHAF1B_mis;MSH3	-1.385915666	1643
ATM;GINS4_mis	-1.385019783	1644
GTF2H4_mis;RAD21	-1.384106356	1645
PMS1;SHFM1_mis	-1.384020684	1646
RFC3_mis;TERF2	-1.383977572	1647
CHEK2;COPS8	-1.383830995	1648
FIGNL1;SHFM1_mis	-1.38367771	1649
MCM6_mis;PNKP	-1.383475319	1650
DMAP1_mis;INO80E	-1.38345277	1651
FZR1;MPG	-1.38334965	1652
C19orf40;HUS1_mis	-1.383192183	1653
DTL;RFC1	-1.383148669	1654
ETAA1;TICRR_mis	-1.383048702	1655
PIF1;PPP4C	-1.383024988	1656
SPRTN;UBE2D3	-1.382953843	1657
UBE2D3;VPS72_mis	-1.382921984	1658
HUS1_mis;TOPBP1_mis	-1.382907997	1659
DHX9;RAD9B	-1.382746114	1660
CDK1_mis;POLD3_mis	-1.382606276	1661
ATRIP_mis;UBE2D3	-1.382187421	1662
UBE2B;XPC	-1.381855416	1663
WDHD1_mis;XRCC6_mis	-1.381792817	1664
MDC1;RFC1	-1.381790085	1665
NSMCE2;SHFM1_mis	-1.381751287	1666
C19orf40;RAD9A_mis	-1.381624939	1667
BRCA1_mis;MCM5	-1.381523606	1668
MBD4;POLA1	-1.381155699	1669
DOT1L;MCM7	-1.380994292	1670
ATR;UVSSA	-1.380635272	1671
RECQL4_mis;TIMELESS_mis	-1.379955146	1672
POLD1_mis;VPS72_mis	-1.379810968	1673
TICRR_mis;TOPBP1_mis	-1.379670104	1674
CHAF1A;GTF2H3	-1.379180457	1675
POLD2_mis;RBX1_mis	-1.3791442	1676
CDC7;RAD9A_mis	-1.379103916	1677
MMS22L;PPP4C	-1.37880662	1678
NPLOC4;POLA1	-1.378747629	1679
PARP2;RFC2_mis	-1.377585116	1680
CINP;ESCO2	-1.377518952	1681
EXO1;GINS4_mis	-1.377476414	1682
GTF2H4_mis;TIMELESS_mis	-1.377424197	1683
BARD1;POLR2B_mis	-1.377312086	1684
BLM;CDK2	-1.377029297	1685
POLA1;USP43	-1.376886001	1686
GINS4_mis;RNF168	-1.376352603	1687
ENDOV;GINS4_mis	-1.376312508	1688
CEBPG;NPLOC4	-1.376248742	1689
FANCC;VCP_mis	-1.375886361	1690
INO80_mis;RUVBL1_mis	-1.375543203	1691
ANKRD32;RFC3_mis	-1.375462901	1692
CCNH_mis;UVRAG	-1.375014851	1693
TONSL_mis;XAB2_mis	-1.374992371	1694
RPAIN;RPS3_mis	-1.374676346	1695
CHEK1_mis;SMG1	-1.3744879	1696
ING3;RPS3_mis	-1.374436683	1697
APEX2;FANCE	-1.374204394	1698
TFPT;WDR33_mis	-1.373327787	1699
FZR1;RAD9B	-1.373291773	1700
LIG3;VPS72_mis	-1.373284259	1701
CLSPN;UBB	-1.373091246	1702
RAD51C;RFC5_mis	-1.373034	1703
POLR2E_mis;TFPT	-1.373021928	1704
CDK7_mis;RBM17_mis	-1.372860328	1705
ATR;DOT1L	-1.37282985	1706
MRE11A;WDHD1_mis	-1.372819695	1707
MBTD1;VCP_mis	-1.372717566	1708
BRCC3;TICRR_mis	-1.372711813	1709
AQR_mis;RNF8	-1.372635272	1710
ERCC1;GINS4_mis	-1.372544638	1711
EP400;GTF2H3	-1.37215854	1712
RNF8;UVSSA	-1.37204576	1713
ANKRD32;INO80_mis	-1.371982364	1714
PTTG1;RBX1_mis	-1.371849379	1715
CDK2;DMAP1_mis	-1.371783764	1716
ATR;UBE2B	-1.371528449	1717
PPP4C;USP10	-1.371519912	1718
UBB;VPS72_mis	-1.371419169	1719
AXIN2;VPS72_mis	-1.371169404	1720
GINS4_mis;PRIMPOL	-1.370958605	1721
COPS4;RNF113A_mis	-1.370910599	1722
DDX11;FANCF	-1.370623578	1723
GINS4_mis;RBBP8	-1.370210241	1724
DMAP1_mis;WDHD1_mis	-1.370096086	1725
HUS1_mis;PAXIP1	-1.370091015	1726
MEAF6;RPA3_mis	-1.369696917	1727
CLSPN;ESCO2	-1.369204639	1728
HINFP_mis;SHFM1_mis	-1.368970905	1729
MCM4;TOPBP1_mis	-1.368864734	1730
FZR1;POLA1	-1.368780241	1731
DDB1_mis;MCM5	-1.368770984	1732
NSMCE1_mis;RAD50	-1.368738009	1733
SFPQ;SMC6	-1.368462877	1734
HUS1_mis;MTA1	-1.368422942	1735
BRD8;POLR2D_mis	-1.368104708	1736
MNAT1;VCP_mis	-1.368086361	1737
ACTR5;CEBPG	-1.368083314	1738
GTF2H5;MCM4	-1.368036177	1739
RNF113A_mis;SMC5	-1.36797459	1740
ATRX_mis;WDHD1_mis	-1.367868129	1741
RIF1;SHFM1_mis	-1.367819299	1742
CDK2;RFC2_mis	-1.36770482	1743
SHFM1_mis;WDR33_mis	-1.367333038	1744
NPLOC4;UBE2D3	-1.366880454	1745
BCCIP_mis;MCM3_mis	-1.366744382	1746
C19orf40;RPAIN	-1.366675919	1747
RFC2_mis;RFC3_mis	-1.366660184	1748
SFR1;WDHD1_mis	-1.366361821	1749
FANCD2;SHPRH	-1.366319175	1750
ATRIP_mis;SHPRH	-1.366280884	1751
POLR2D_mis;TDP2	-1.366275764	1752
NIPBL;RFC2_mis	-1.366253081	1753
GTF2H3;MEAF6	-1.3659142	1754
TOPBP1_mis;TRRAP	-1.36567353	1755
MUTYH;UVSSA	-1.36560631	1756
GTF2H1;GTF2H5	-1.365537009	1757
RAD51;SSRP1_mis	-1.365365014	1758
CIB1;GINS4_mis	-1.364987207	1759
INO80E;OBFC1	-1.364453324	1760
FANCD2;RUVBL1_mis	-1.364123005	1761
ATRX_mis;UFD1L	-1.363878728	1762
GINS4_mis;POLR2L	-1.363644838	1763
MLH1;SMC3	-1.363635102	1764
FANCA;RHNO1	-1.363125034	1765
RMI1;RUVBL1_mis	-1.362989316	1766
BRCA1_mis;C11orf30	-1.362897435	1767
ATRX_mis;RFC2_mis	-1.362879231	1768
HUS1_mis;UVSSA	-1.362740798	1769
ING3;TFPT	-1.362644822	1770
DOT1L;POLN	-1.362269964	1771
ATRIP_mis;RAD51	-1.362010267	1772
CEBPG;PTTG1	-1.361468983	1773
FANCF;VPS72_mis	-1.361434358	1774
POLG;RNF113A_mis	-1.361384634	1775
CDK7_mis;RAD17_mis	-1.360868608	1776
GTF2H5;SMC6	-1.360829871	1777
DHX9;GTF2H5	-1.360015173	1778
EP400;POLR2L	-1.359874724	1779
LIG1;POLA1	-1.359793163	1780
MCM3_mis;WDR70_mis	-1.359662976	1781
UBE2B;WDHD1_mis	-1.359576339	1782
EME1;MCM7	-1.359442573	1783
RPA3_mis;UBE2T	-1.35940974	1784
ASCC3;DDX1	-1.358850783	1785
ACTR2_mis;ING3	-1.358531439	1786
HUS1_mis;SSRP1_mis	-1.358418522	1787
BARD1;SSRP1_mis	-1.358412053	1788
RFC3_mis;YY1	-1.358382277	1789
POLR1B_mis;UVRAG	-1.358186528	1790
CHAF1A;MCM5	-1.357853969	1791
ERCC2_mis;PIAS4	-1.357334622	1792
HUS1_mis;TDP2	-1.356676597	1793
MCM5;WDR33_mis	-1.356586372	1794
RHNO1;TERF2	-1.35650429	1795
HUS1_mis;POLN	-1.356065106	1796
CHEK1_mis;XAB2_mis	-1.355945926	1797
POLR2F;UHRF1	-1.355788898	1798
BRCA1_mis;MSH6	-1.355700265	1799
CHEK2;RFC2_mis	-1.35561947	1800
FANCL;RPS3_mis	-1.355553269	1801
FZR1;MRGBP	-1.355055224	1802
POLD2_mis;POLR1B_mis	-1.355017002	1803
ESCO2;WDR33_mis	-1.354933462	1804
HUWE1;SHFM1_mis	-1.35422482	1805
PIAS4;RBX1_mis	-1.354139079	1806
HUWE1;RNF8	-1.353992572	1807
DCLRE1B;INO80_mis	-1.353809544	1808
POLR1B_mis;SUPT16H	-1.353689996	1809
GPS1;RAD1	-1.353554396	1810
NSMCE2;SMC1A_mis	-1.353498105	1811
NFRKB;RFC3_mis	-1.35307489	1812
BRCC3;WDR70_mis	-1.352806544	1813
BARD1;DDX11	-1.352797231	1814
DTL;VCP_mis	-1.350906489	1815
ERCC1;GTF2H1	-1.350859224	1816
HUS1_mis;POLR2L	-1.350827097	1817
BARD1;TOPBP1_mis	-1.350651572	1818
CINP;MEAF6	-1.350609874	1819
CHRNA4;VPS72_mis	-1.350113911	1820
NFRKB;PPP4C	-1.349995222	1821
POLR2D_mis;WDHD1_mis	-1.349882537	1822
KAT5;TRRAP	-1.34927602	1823
RFC1;TFPT	-1.348631003	1824
ACTR8_mis;FANCA	-1.348611977	1825
GINS4_mis;RUVBL1_mis	-1.348493289	1826
TFPT;TOPBP1_mis	-1.347926393	1827
DDX11;RNF8	-1.347895702	1828
APEX2;PALB2	-1.347157554	1829
PCNA;RNF8	-1.347068524	1830
PRPF19_mis;RPS3_mis	-1.346864069	1831
INO80_mis;UHRF1	-1.346821353	1832
NFRKB;RBX1_mis	-1.346735198	1833
C20orf196;RPA3_mis	-1.346620898	1834
FANCC;GTF2H4_mis	-1.346504466	1835
NFRKB;RAD1	-1.346344538	1836
POLR2D_mis;RFC5_mis	-1.346333957	1837
KIN;WDR70_mis	-1.346276804	1838
EME1;TRRAP	-1.346217538	1839
POLR1B_mis;SHFM1_mis	-1.345925485	1840
MSH5;SSRP1_mis	-1.345635687	1841
FANCD2;PIF1	-1.345271902	1842
DTL;FANCM	-1.345218619	1843
BRCA1_mis;RPA4	-1.345141179	1844
DCLRE1B;RAD51	-1.344816331	1845
POLR2L;PRPF19_mis	-1.344739166	1846
NFRKB;UVRAG	-1.344614425	1847
CHEK1_mis;WHSC1	-1.344592073	1848
POLR2L;RBX1_mis	-1.344447229	1849
ACTR2_mis;PIAS4	-1.343942252	1850
INO80E;RAD51C	-1.343880003	1851
CHEK1_mis;DDB2	-1.343811933	1852
ATR;RNF8	-1.342773747	1853
SLX1A;UBE2D3	-1.342574623	1854
COPS4;HUWE1	-1.34231704	1855
CHRNA4;UBE2B	-1.342237425	1856
ACTR5;FANCD2	-1.342220601	1857
ATR;MC1R	-1.342179283	1858
FZR1;PSMD14_mis	-1.342120741	1859
MNAT1;POLD2_mis	-1.341476489	1860
ERCC2_mis;HMGN1	-1.341289264	1861
FANCD2;TRIP13	-1.341159848	1862
FAM35A;TFPT	-1.341115789	1863
EP400;SMC1A_mis	-1.340933024	1864
RECQL5;SUMO1	-1.340788697	1865
RMI1;VPS72_mis	-1.340582874	1866
CHAF1B_mis;SSRP1_mis	-1.340570266	1867
POLR2A_mis;SSRP1_mis	-1.340534887	1868
CHEK1_mis;RUVBL1_mis	-1.339903334	1869
LIG3;ZNF365	-1.339657323	1870
CLSPN;INO80_mis	-1.339527662	1871
COPS5;RFC3_mis	-1.339510833	1872
CEBPG;TRIP13	-1.33931544	1873
BRCA1_mis;MCM3_mis	-1.339211651	1874
CDK2;COPS5	-1.339198592	1875
RUVBL1_mis;VPS72_mis	-1.339027137	1876
SETD2;SUMO1	-1.338784821	1877
BRCA2;LIG3	-1.338631734	1878
OTUB1;RFC2_mis	-1.338298825	1879
CDK2;MCM5	-1.3382161	1880
MNAT1;PPP4C	-1.337836403	1881
NFRKB;VCP_mis	-1.337801185	1882
DDX11;GTF2H5	-1.337703249	1883
CHAF1B_mis;HUS1_mis	-1.337516466	1884
KAT5;POLR1B_mis	-1.337501279	1885
ACTR8_mis;UCHL5	-1.3372996	1886
ACTR5;DNA2_mis	-1.336346129	1887
ACTR8_mis;RPA3_mis	-1.336314616	1888
KDM2A;MEN1	-1.336242584	1889
CLSPN;MMS22L	-1.336221561	1890
FZR1;POLL	-1.336195621	1891
GTF2H1;MCM5	-1.335730754	1892
MCM7;UVSSA	-1.335435802	1893
ACTR8_mis;DNA2_mis	-1.33513681	1894
RAD9A_mis;SHFM1_mis	-1.334873008	1895
RNF8;RTEL1	-1.334782803	1896
NSMCE1_mis;NSMCE4A	-1.334535707	1897
HMGA1;SSRP1_mis	-1.333719134	1898
CHEK1_mis;XRCC5_mis	-1.333715595	1899
DNA2_mis;EP400	-1.33346404	1900
GTF2H4_mis;MORF4L1	-1.33319997	1901
RIF1;RPS3_mis	-1.333172012	1902
COPS2;RAD9A_mis	-1.33298084	1903
DOT1L;VCP_mis	-1.332969683	1904
PALB2;UBE2V2	-1.332622448	1905
FANCM;MMS22L	-1.332207137	1906
MEAF6;RAB43	-1.332196443	1907
ACTR2_mis;GTF2H5	-1.332046402	1908
PTTG1;TDP2	-1.331990812	1909
SUPT16H;UFD1L	-1.331695142	1910
BARD1;RMI1	-1.331656073	1911
DDX11;MCM3_mis	-1.331586238	1912
MLH1;VPS72_mis	-1.331153723	1913
CHD1L;HUS1_mis	-1.331120866	1914
CHAF1B_mis;GTF2H4_mis	-1.331091094	1915
PALB2;XRCC6_mis	-1.330627987	1916
NPLOC4;POLR2E_mis	-1.330561494	1917
PCNA;RRM2B	-1.330469292	1918
KIAA0101;TICRR_mis	-1.330369355	1919
OBFC1;ZNF830_mis	-1.33024794	1920
ASCC2;PCNA	-1.330077925	1921
GTF2H4_mis;MB21D1	-1.329916062	1922
GINS4_mis;RTEL1	-1.32972786	1923
ATRX_mis;CHRNA4	-1.329338806	1924
DOT1L;GTF2H5	-1.32930717	1925
FANCC;UVSSA	-1.329093738	1926
ACTR8_mis;CHEK2	-1.328912938	1927
COPS5;VCP_mis	-1.328721629	1928
RFC5_mis;WRAP53	-1.328590304	1929
AXIN2;GINS4_mis	-1.328313701	1930
BRCA2;POLD3_mis	-1.327391376	1931
DTX3L;SHFM1_mis	-1.327187681	1932
ING3;WDR70_mis	-1.326464647	1933
FANCB;SUMO1	-1.326097642	1934
MEN1;RPAIN	-1.325880235	1935
DDB1_mis;KIF22	-1.325649879	1936
MCMDC2;POLR2D_mis	-1.32558975	1937
RPA1_mis;TCEA1	-1.325528172	1938
PPP4C;UVSSA	-1.32531923	1939
RAD51C;RFC1	-1.325295392	1940
GPS1;KIN	-1.32526417	1941
BRCA1_mis;CHRNA4	-1.325200479	1942
RPA3_mis;TFIP11_mis	-1.325185673	1943
MRE11A;RPAIN	-1.324998912	1944
FZR1;POLR2B_mis	-1.324603274	1945
CEBPG;RUVBL1_mis	-1.324389657	1946
KDM2A;UHRF1	-1.324271529	1947
MMS22L;PCNA	-1.324062648	1948
POLK;TOPBP1_mis	-1.323989131	1949
MEN1;POLR2A_mis	-1.32375714	1950
HUS1_mis;IGHMBP2	-1.32331357	1951
ATRIP_mis;UVRAG	-1.323206675	1952
BARD1;RFC3_mis	-1.32305346	1953
DDX1;MEN1	-1.323035708	1954
FAM35A;RAD1	-1.322952536	1955
POLD2_mis;RAD9A_mis	-1.322937189	1956
FANCC;UHRF1	-1.322927904	1957
FANCA;POLR1B_mis	-1.32291826	1958
HIST3H3;HUS1_mis	-1.322622301	1959
DMAP1_mis;RNF113A_mis	-1.322494515	1960
AQR_mis;TOPBP1_mis	-1.322350396	1961
COPS3;GPS1	-1.322320597	1962
ERCC3_mis;WDHD1_mis	-1.322045461	1963
DDX11;ING3	-1.32199985	1964
INO80_mis;TDP2	-1.321565766	1965
ALKBH1;CDK7_mis	-1.321513131	1966
EID3;MCRS1	-1.321164656	1967
GTF2H5;RPAIN	-1.321150396	1968
PRPF19_mis;RFC1	-1.320921732	1969
PARP10;SFPQ	-1.320783998	1970
POLR2D_mis;VCP_mis	-1.32078132	1971
RPA4;WDR70_mis	-1.320701021	1972
ERCC3_mis;POLD3_mis	-1.320669652	1973
POLN;TRRAP	-1.320625968	1974
HINFP_mis;RFC3_mis	-1.320612658	1975
HDAC10;TICRR_mis	-1.32058557	1976
GTF2H4_mis;VPS72_mis	-1.320523695	1977
MNAT1;RAD9B	-1.320506934	1978
DDB1_mis;UBE2L6	-1.320458496	1979
POLD2_mis;WDHD1_mis	-1.320444205	1980
KDM2A;MMS19	-1.320420875	1981
C11orf30;POLD2_mis	-1.320411954	1982
POLR2E_mis;RAD9B	-1.320198853	1983
INO80B_mis;RAD9A_mis	-1.319839272	1984
TRRAP;UVRAG	-1.319658549	1985
ACTR2_mis;FANCC	-1.318483904	1986
FANCA;RPAIN	-1.318263802	1987
FMN2;SSRP1_mis	-1.318052573	1988
BRCA2;MCM7	-1.317984866	1989
BARD1;KAT5	-1.317717198	1990
C11orf30;SHFM1_mis	-1.317691721	1991
PPP4C;TRRAP	-1.317602339	1992
KIF22;TRRAP	-1.31742506	1993
ACTL6A_mis;SUV420H1	-1.317389908	1994
MMS19;RFC2_mis	-1.31737844	1995
CDK7_mis;UVSSA	-1.317341733	1996
SHFM1_mis;UBE2V1	-1.317315691	1997
ACTR5;HUWE1	-1.317194254	1998
POLR2F;RPAIN	-1.317157277	1999
[truncated: 147,788 more rows]
