# Supplementary material for: Comprehensive interrogation of synthetic lethality in the DNA damage response
Source: Nature. 2025 Apr 9;640(8060):1093–102. doi: 10.1038/s41586-025-08815-4 (PMC12018271; doi:10.1038/s41586-025-08815-4)
Supplement: Supplementary file 6 — GEMINI scores for the focused screens in K562 and HeLa S3 cells, as well as for corresponding gene pairs in the SPIDR screen. [file 41586_2025_8815_MOESM6_ESM.xlsx]

## Sheet: 240522_Gemini_scores_all_cell_l
gene_combination	RPE1_GEMINI_score_sens	K562_GEMINI_score_sens	Hela_GEMINI_score_sens
ABL1;CCNH	-1.5064	-1.37774	-0.831572
ACTB;WDR70	-1.8208	-1.23088	0		Hit in all cell lines
ACTL6A;CDC45	-1.6097	0	-0.84234
ACTL6A;COPS5	-2.5655	-0.907251	0
ACTL6A;DMAP1	-2.2007	-0.793907	-0.0891375
ACTL6A;DNA2	-1.5835	-1.26698	-0.398573
ACTL6A;FANCC	-1.5174	-0.307882	0
ACTL6A;MCRS1	-1.8863	0	0
ACTL6A;MEN1	-2.4733	-1.54706	-0.332606
ACTL6A;SHFM1	-1.6671	-1.51264	-0.545984
ACTR2;DHX9	-1.7277	-0.637019	-0.647807
ACTR2;HUS1	-1.6471	-1.30984	-0.301175
ACTR2;MEN1	-1.5711	-0.29945	-0.0620911
ACTR2;RAD9A	-1.5905	0	-0.0558561
ACTR2;RFC1	-1.6207	0	-0.0876246
ACTR2;SUMO1	-1.7523	-0.563008	-0.126762
ACTR5;APEX2	-1.6567	-1.34403	0
ACTR5;CDK7	-1.5159	-0.931947	-0.175507
ACTR5;FZR1	-2.0299	0	-0.392823
ACTR5;GTF2H5	-1.9033	-1.46999	0
ACTR5;MCM5	-1.5406	-1.96902	0
ACTR5;NFRKB	-1.616	-0.97829	-0.220368
ACTR5;POLR2B	-1.5578	-0.56989	0
ACTR5;RPS3	-1.7258	-1.06563	-1.19525
ACTR5;SUMO1	-1.6336	-0.955693	-0.362496
ACTR5;TOP3A	-1.797	-1.78601	-0.19478
ACTR5;TOPBP1	-1.8968	-0.536751	-0.407879
ACTR5;TRRAP	-1.5022	-1.92055	0
ACTR5;UVSSA	-1.8195	-0.651659	-0.386202
ACTR5;WHSC1	-1.7817	-1.00478	0
ACTR8;ATR	-1.8893	-1.14908	-0.854379
ACTR8;BRCA1	-1.8023	-2.77844	0
ACTR8;CDK7	-1.8681	-2.05476	-0.828669
ACTR8;CINP	-2.52	-1.63127	-1.07591
ACTR8;FZR1	-1.6559	0	-0.371518
ACTR8;GTF2H3	-2.2076	-2.26261	-0.170078
ACTR8;ING3	-1.5242	-1.91428	-0.294621
ACTR8;PTTG1	-1.7218	-0.703486	-0.550128
ACTR8;RBX1	-1.9822	0	0
ACTR8;RIF1	-1.6114	-1.9631	0
ACTR8;TOPBP1	-1.6628	-1.0711	-0.297283
ACTR8;VCP	-1.8074	-2.96341	-0.621356
ACTR8;WDHD1	-1.5074	-1.08616	-0.528241
ADPRHL2;COPS5	-1.5396	0	0
ALKBH1;DDB1	-1.6517	-1.07641	-0.63704
ALKBH1;WDR70	-1.6069	-1.28573	-0.423589
ALKBH2;POLR2D	-1.5899	-0.279876	0
ANKRD32;WDR70	-1.5569	-1.62248	0
APEX2;BRCA2	-2.8813	-2.45779	-0.19467
APEX2;C19orf40	-1.8463	-1.73036	-0.160563
APEX2;CDC7	-2.2009	-1.32191	0
APEX2;EPC2	-1.578	-0.943836	-0.639975
APEX2;FANCA	-1.7003	-1.10087	-0.0619864
APEX2;FANCD2	-2.204	-0.993137	-0.109202
APEX2;FANCM	-1.7133	-1.13817	-0.712104
APEX2;FZR1	-3.2066	-0.280517	-1.00357
APEX2;GINS4	-2.3461	-0.213288	0
APEX2;GTF2H5	-1.9267	-0.0902142	-0.180397
APEX2;HUS1	-1.8476	-1.02255	0
APEX2;HUWE1	-1.6552	-0.425208	-0.543167
APEX2;MTA1	-1.7506	-0.115554	0
APEX2;PCNA	-1.7134	-0.754505	0
APEX2;POLR2L	-1.67	-0.72834	-0.511717
APEX2;RAD51C	-2.01	-1.49158	-0.0382829
APEX2;RFC1	-1.8173	-2.08368	-1.3061
APEX2;RNF8	-1.788	-0.523788	0
APEX2;SLX4	-2.0262	-1.67596	-0.849168
APEX2;SUPT16H	-1.8308	-0.927944	0
APEX2;TDP1	-1.8136	-1.45839	-0.277863
APEX2;UBE2T	-1.7636	-0.18992	-0.258058
APEX2;UPF1	-2.1572	0	-0.831398
APEX2;UVSSA	-1.5638	-0.332278	-0.452067
APEX2;VPS72	-1.5707	-1.30655	-0.0984858
AQR;ATRX	-1.6392	-0.482258	0
ASCC1;FZR1	-1.5787	0	-0.641949
ASCC2;ASCC3	-2.2271	-0.90345	-0.277459
ASCC3;BLM	-2.2167	-1.9727	-0.889984
ASCC3;DNA2	-1.5527	-0.860599	-1.71562
ASCC3;GINS4	-2.8817	0	0
ASCC3;GTF2H4	-1.5342	-1.85569	-0.233102
ASCC3;MCM7	-1.6917	-1.28296	-0.136126
ASCC3;PCNA	-1.7061	-1.40119	-0.512423
ASCC3;POLA1	-1.5074	-0.939714	-0.89651
ASCC3;POLR2E	-1.6932	-0.948275	-0.179774
ASCC3;SFPQ	-1.9489	-1.26952	-0.414732
ASCC3;TOPBP1	-2.0507	0	-0.604848
ASCC3;UPF1	-1.512	-0.499249	0
ASCC3;UVSSA	-1.5146	-1.45829	-0.275993
ASCC3;WDR70	-1.6514	-2.31157	-0.430988
ATR;ATRIP	-1.5273	-1.90774	0
ATR;CDK1	-1.5645	-1.62691	0
ATR;COPS8	-1.5916	-1.93688	0
ATR;FANCF	-2.1117	-0.525989	-0.290885
ATR;FZR1	-1.5527	-0.183924	-0.509557
ATR;GTF2H1	-1.9309	-0.296647	-0.723484
ATR;INO80B	-1.606	-2.44193	-0.15798
ATR;MEAF6	-1.6428	-1.64798	-0.119891
ATR;MEN1	-2.4833	-1.65314	-0.399243
ATR;MMS22L	-1.5569	-2.73833	0
ATR;MNAT1	-1.588	-1.78647	-0.452541
ATR;NPLOC4	-2.2966	-0.979855	-0.538479
ATR;POLA1	-2.0631	-1.87811	-0.0729849
ATR;POLD3	-1.7701	-2.37604	-0.378783
ATR;POLR2D	-1.5041	-1.87629	0
ATR;POLR2L	-1.9213	-1.21922	0
ATR;RAD51	-1.5279	-2.86443	0
ATR;RAD51C	-2.6389	-2.05172	-0.104513
ATR;RAD9B	-2.233	-2.07261	-0.327811
ATR;RFC2	-1.6439	-1.73029	0
ATR;RFC3	-2.0375	-1.30622	-0.701089
ATR;RPA3	-1.5866	-2.14848	-0.434391
ATR;SETD2	-1.7885	-1.91749	-0.430722
ATR;TDP2	-1.6322	-2.28359	-0.230318
ATR;TICRR	-1.5404	-1.56551	0
ATR;TOPBP1	-1.9785	-0.522647	-0.0676208
ATRIP;BLM	-1.7471	-1.41923	0
ATRIP;CHEK1	-2.6522	-0.683269	0
ATRIP;CHEK2	-1.655	-1.12255	0
ATRIP;CHRNA4	-1.819	-0.977031	0
ATRIP;CLSPN	-2.1781	-0.901559	0
ATRIP;DDX11	-2.751	-2.12838	0
ATRIP;DTL	-2.5694	-1.398	0
ATRIP;DTX3L	-1.6207	-1.64649	0
ATRIP;GINS4	-1.5732	-0.410416	0
ATRIP;GTF2H3	-1.5033	-2.35004	0
ATRIP;GTF2H5	-1.8147	-1.191	0
ATRIP;INO80B	-1.775	-1.62451	0
ATRIP;MCM7	-1.7461	-1.90471	0
ATRIP;MEAF6	-1.793	-0.986206	0
ATRIP;NPM1	-1.5664	-0.914615	0
ATRIP;POLR2F	-1.5962	-0.515038	0
ATRIP;POLR2L	-1.7048	0	0
ATRIP;RAD9B	-1.8566	-1.13833	0
ATRIP;RBX1	-1.8245	-1.09079	0
ATRIP;RECQL4	-1.9635	-0.569744	0
ATRIP;RFC2	-1.6377	-1.36698	0
ATRIP;RMI1	-1.7263	-1.06373	0
ATRIP;RNF113A	-1.863	-1.94956	0
ATRIP;WDR70	-1.7713	-1.20943	0
ATRIP;XRCC5	-1.8623	-1.42616	0
ATRIP;XRCC6	-1.8582	-1.434	0
ATRX;BRCA1	-1.8386	-1.21366	-0.0718144
ATRX;BRCA2	-1.5379	0	-0.218058
ATRX;BRE	-1.5286	-0.627606	-0.318214
ATRX;CCNH	-1.8539	0	-0.597532
ATRX;CDK2	-1.5615	-0.23521	0
ATRX;CDK9	-1.6223	-0.120901	0
ATRX;DDB1	-1.7065	0	-0.612391
ATRX;ERCC1	-1.5708	0	0
ATRX;GTF2H1	-1.8821	-1.39417	0
ATRX;GTF2H4	-1.8525	-1.0281	-0.559941
ATRX;INO80	-1.9311	-1.01668	0
ATRX;MEAF6	-1.6218	-0.341019	-0.152317
ATRX;MRGBP	-1.6619	-1.50355	-0.638869
ATRX;NPLOC4	-1.5279	0	-0.227374
ATRX;POLR1B	-1.6794	0	-0.467896
ATRX;RAD51	-1.8497	-1.33214	-0.326962
ATRX;RAD51C	-2.337	-0.911778	0
ATRX;RAD9A	-2.5353	-0.387941	-0.137238
ATRX;RAD9B	-1.9512	-0.4379	-0.0821454
ATRX;RBX1	-2.3424	-0.0531936	-0.262207
ATRX;SWSAP1	-1.6105	-0.0870289	0
ATRX;TRRAP	-1.9596	-1.65355	0
ATRX;UHRF1	-1.9026	-0.523763	0
ATRX;VCP	-1.8595	0	0
ATRX;VPS72	-2.0031	-2.54398	0
BARD1;C19orf40	-1.727	-2.76647	-0.167546
BARD1;CCNH	-1.8524	-1.29934	-0.831115
BARD1;CHAF1B	-1.5715	0	-0.0681583
BARD1;COPS4	-1.5341	-2.29192	-0.289765
BARD1;COPS8	-1.753	-2.50544	-0.0890565
BARD1;EME1	-1.6387	-1.31756	-1.61608
BARD1;FAM35A	-1.7106	0	0
BARD1;FANCA	-2.1209	-2.08421	-0.238828
BARD1;FANCC	-1.6374	-1.4971	-0.0520737
BARD1;FANCD2	-2.6408	-2.67185	-0.340025
BARD1;FANCE	-1.7265	-0.669897	0
BARD1;FANCF	-2.4692	-2.33907	-1.10625
BARD1;FANCM	-2.2722	-1.51293	-0.217446
BARD1;FZR1	-2.0166	0	-0.772751
BARD1;ING3	-2.1642	-1.27131	0
BARD1;INO80	-1.9076	-2.66359	-0.00590008
BARD1;KDM2A	-1.721	-1.09247	-0.784836
BARD1;MCM7	-1.5141	-1.48303	0
BARD1;MEAF6	-2.2836	-1.55681	-0.514458
BARD1;POLG2	-1.5183	-0.803483	0
BARD1;POLN	-2.1575	-1.43953	0
BARD1;PPP4C	-2.0673	-1.43196	-0.363788
BARD1;PRPF19	-2.2614	-1.8015	-0.14321
BARD1;RAD1	-1.5114	-0.10457	-0.168102
BARD1;RPA1	-1.9784	-2.00867	-0.08404
BARD1;RPA3	-1.5627	-1.2172	-0.511948
BARD1;RUVBL1	-2.2871	-2.06091	-0.304429
BARD1;SMC3	-1.5028	-1.52013	-0.198378
BARD1;TOP3A	-1.7134	-2.77731	0
BARD1;WDR33	-1.5325	-1.28326	-0.458154
BLM;CHEK1	-1.7163	-3.0151	-0.518293
BLM;CINP	-1.6317	-2.0198	-0.35997
BLM;GINS4	-1.6185	-0.744763	0
BLM;STRA13	-1.6346	-1.76561	0
BLM;TOP3A	-2.0265	-1.27827	-0.310614
BLM;VPS72	-1.9682	-2.67514	-0.0288619
BOD1L1;TERF2	-1.5056	-1.18623	0
BRCA1;C19orf40	-2.4518	-0.553369	0
BRCA1;CHAF1B	-1.6067	0	0
BRCA1;CINP	-1.7773	-0.184828	-0.439276
BRCA1;COPS7A	-1.5954	-0.907866	-0.133845
BRCA1;DNA2	-2.3459	-1.18084	-0.28428
BRCA1;DTL	-1.8476	-1.78075	-0.704067
BRCA1;ERCC2	-1.6956	-2.04166	-0.0325712
BRCA1;FANCF	-2.0237	-0.439392	0
BRCA1;GTF2H1	-1.5681	-2.15225	-0.294575
BRCA1;HINFP	-2.6423	0	0
BRCA1;HUS1	-2.3217	-2.82318	-0.106156
BRCA1;INO80B	-1.5178	-1.3883	0
BRCA1;MEAF6	-1.7441	-1.10642	-0.00689771
BRCA1;MMS22L	-1.6116	-1.03954	-0.789918
BRCA1;MRE11A	-1.6591	-1.01954	-0.124185
BRCA1;NFRKB	-1.7207	-1.78092	-0.448086
BRCA1;POLQ	-1.6372	-1.24128	-0.624742
BRCA1;PPP4C	-1.7188	-1.35492	-0.116775
BRCA1;PRPF19	-2.0305	-1.71782	0
BRCA1;PTTG1	-1.8982	-0.74338	-0.169263
BRCA1;RAD9A	-1.9009	-1.68126	0
BRCA1;RAD9B	-1.7922	-1.55035	-0.701611
BRCA1;RBM17	-1.6095	-0.913451	-0.395657
BRCA1;RFC3	-1.8701	-1.04834	-0.427772
BRCA1;RPA3	-1.6626	-2.00549	0
BRCA1;SHFM1	-1.8148	-1.16688	-0.52594
BRCA1;SMC3	-1.8655	-1.04281	-0.401656
BRCA1;TICRR	-1.5722	-2.27682	-0.514463
BRCA1;TOP3A	-2.1459	-1.61987	-0.153661
BRCA1;VPS72	-1.8712	-3.24862	0
BRCA2;CDK1	-1.5465	-2.76303	-0.210096
BRCA2;CHEK1	-2.6112	-0.69604	-0.957976
BRCA2;CHEK2	-1.6402	-2.22894	-0.241405
BRCA2;CINP	-1.5194	-1.79592	-0.783682
BRCA2;COPS5	-2.2648	-2.42174	-0.317281
BRCA2;DDX1	-1.671	-1.28678	-0.665772
BRCA2;DTL	-1.697	-2.40913	-0.110161
BRCA2;ESCO2	-1.842	-1.39174	-0.0269785
BRCA2;FEN1	-1.5838	-0.513373	-0.232551
BRCA2;LIG1	-3.5019	-2.51603	-0.170755
BRCA2;MCM5	-2.1194	-1.45827	0
BRCA2;MEAF6	-1.6372	-1.38916	0
BRCA2;POLA1	-1.8161	-0.719196	-0.1109
BRCA2;POLD2	-1.7786	-2.28033	-0.154279
BRCA2;POLQ	-2.1822	0	0
BRCA2;POLR1B	-1.8145	0	-0.503091
BRCA2;POLR2E	-1.8529	-1.51037	-0.187719
BRCA2;PPP4C	-1.777	-2.39798	0
BRCA2;PTTG1	-2.1871	0	-0.146142
BRCA2;RAD1	-2.0495	0	0
BRCA2;RAD9A	-2.9225	-1.76616	-0.194335
BRCA2;RFC5	-2.4725	-1.30479	-0.717769
BRCA2;RHNO1	-2.4058	-2.27666	-0.504766
BRCA2;RPA3	-1.8056	-1.77761	-0.325231
BRCA2;RUVBL1	-1.7053	-1.8806	-0.487169
BRCA2;TRRAP	-2.516	-1.37581	-0.858726
BRCA2;XAB2	-2.0562	-2.1293	-0.112425
BRCC3;HUS1	-1.505	-1.56131	0
BRD8;DNA2	-1.6308	-1.43649	-0.19701
C11orf30;INO80E	-1.6398	-0.663781	-0.464319
C11orf30;MCM5	-1.7918	0	0
C11orf30;PPP4C	-1.5899	-0.306557	-0.119974
C17orf70;WDHD1	-1.5204	-2.00775	-0.20892
C19orf40;RPA1	-1.86	-0.498897	-0.460744
C19orf40;SMARCAL1	-3.2367	-1.33703	-0.263304
C19orf40;TOP3A	-1.6053	-2.22309	-0.0756449
C7orf49;WDHD1	-1.5813	-2.07815	-0.207657
CCNH;CLSPN	-1.5777	-1.32143	0
CCNH;EME1	-1.6475	0	-0.431701
CCNH;ESCO2	-1.645	-1.53033	-0.293031
CCNH;FAN1	-1.6509	-0.694873	-0.341265
CCNH;GPS1	-1.6168	-1.82446	0
CCNH;GTF2H1	-1.6605	-1.19199	-0.346373
CCNH;HINFP	-1.7321	-1.08494	0
CCNH;HUS1	-2.2889	-0.834982	0
CCNH;MAD2L2	-1.5278	-0.912899	-0.161985
CCNH;MTA1	-1.584	-1.05789	0
CCNH;NPM1	-1.689	-1.63937	-0.26247
CCNH;PIAS4	-1.5007	-2.02898	0
CCNH;PRKDC	-1.7687	-0.670867	-0.364571
CCNH;RAD9A	-1.831	-0.687125	0
CCNH;RAD9B	-1.6032	-1.37292	-0.0230024
CCNH;RMI2	-1.5101	-1.98743	-0.358412
CCNH;SMC3	-1.6218	-0.400718	0
CCNH;TICRR	-1.556	-2.05354	-0.164792
CCNH;WDR70	-2.1341	-1.18189	-1.25452
CDC45;GINS4	-1.7902	-0.245801	-0.339096
CDC45;POLD3	-1.5316	-1.2014	-0.311946
CDC45;UFD1L	-2.2694	-1.55004	-0.467145
CDC7;COPS2	-2.0278	-1.63993	-1.17883
CDC7;FAM168A	-1.6503	-0.445996	-0.040723
CDC7;GINS4	-1.5167	0	-0.052601
CDC7;PCNA	-2.3977	-0.462482	0
CDC7;PPP4C	-1.7167	-2.46188	-0.381384
CDC7;PRPF19	-1.6422	-1.90026	0
CDC7;TRRAP	-1.7449	-0.729792	0
CDK1;RAD51C	-1.532	-1.52735	-0.47498
CDK2;DDX1	-1.812	-1.62575	-1.00953
CDK2;GTF2H1	-1.9631	0	-0.695335
CDK2;MCM4	-1.6692	-0.933881	-0.259585
CDK2;MCM7	-1.8172	-0.919642	-0.171307
CDK2;MNAT1	-1.5122	-1.39699	-0.495328
CDK2;OTUB1	-1.7163	-0.616453	-0.0155605
CDK2;POLN	-2.392	-0.40445	-0.443421
CDK2;POLR2F	-2.1997	-1.49096	-0.318407
CDK2;PPP4C	-1.6759	-1.05377	0
CDK2;SHFM1	-1.6461	-1.25183	-1.01011
CDK2;TERF2	-1.6901	-1.0824	0
CDK7;ERCC5	-2.027	-0.627778	0
CDK7;HSF1	-1.5686	-1.04566	-0.614569
CDK7;LIG1	-1.6303	-0.0146043	0
CDK7;MEAF6	-1.8392	-1.08229	-0.329887
CDK7;MSH6	-1.7383	-0.858488	0
CDK7;NDNL2	-1.5598	-0.338615	0
CDK7;NPLOC4	-1.6851	-0.813185	0
CDK7;PIAS4	-1.6379	-1.56095	-0.0691872
CDK7;PPP4C	-1.7253	-1.35484	0
CDK7;RCHY1	-1.5675	-0.643565	0
CDK7;REV3L	-1.5978	-0.903458	-0.516429
CDK7;TDP2	-1.7659	-0.236204	0
CDK7;TERF2	-1.5052	-0.683353	-1.07271
CDK7;USP10	-1.6438	0	-0.0745526
CDK7;VCP	-1.9054	-0.168051	-0.902336
CDK7;VPS72	-1.8184	-2.46044	-0.46413
CDK7;WHSC1	-1.6817	-0.121538	0
CDK9;HUS1	-1.5104	-0.387191	-0.544883
CDK9;VCP	-1.5782	-2.44162	-0.768085
CEBPG;FZR1	-1.6142	0	-0.0391876
CEBPG;HUS1	-1.6603	-2.11013	-0.161439
CEBPG;ING3	-2.0291	-2.18557	-0.202329
CEBPG;MEAF6	-1.7043	-1.81759	-0.327897
CEBPG;NFRKB	-1.6493	-1.16016	-0.507217
CEBPG;POLA1	-2.0534	-0.970776	-0.0273663
CEBPG;RNF8	-1.5971	-0.56358	-0.240552
CEBPG;SUPT16H	-1.5877	-2.51698	-0.169995
CEBPG;TRRAP	-1.6485	-1.84433	-0.0582982
CEBPG;UBE2B	-1.7069	-1.50598	0
CEP164;RAD9A	-1.7984	-1.77324	-0.654098
CHAF1A;FANCD2	-1.6463	-1.31256	-0.0351794
CHAF1A;MEAF6	-2.4186	-1.93472	-0.484163
CHAF1A;PRPF19	-1.947	-1.01296	-0.4106
CHAF1A;VPS72	-1.7714	-2.11215	-0.196964
CHAF1A;WDHD1	-1.5118	-2.4238	-0.471792
CHAF1B;COPS8	-1.6158	0	0
CHAF1B;POLD2	-1.6023	0	0
CHAF1B;POLN	-1.5027	0	-0.546784
CHAF1B;PSMD14	-1.6374	0	0
CHAF1B;RAD51D	-1.5574	0	0
CHEK1;CHEK2	-1.5673	-1.74328	-0.32302
CHEK1;COPS2	-1.6444	-0.879095	-0.180533
CHEK1;COPS8	-1.6608	-1.70996	-0.643655
CHEK1;FAM35A	-1.7641	-3.03058	-0.427199
CHEK1;FZR1	-2.4857	0	-0.483283
CHEK1;HUS1	-2.0995	-1.20973	-0.594749
CHEK1;ING3	-1.5054	-3.44669	0
CHEK1;INO80B	-1.9274	-2.42164	0
CHEK1;NPLOC4	-1.7037	-0.725129	-0.351688
CHEK1;PCNA	-1.5337	0	-0.0537131
CHEK1;POLD3	-2.0844	-1.62851	-0.409244
CHEK1;POLR2B	-1.8839	-1.91761	-0.639987
CHEK1;PPP4C	-1.6267	-0.777331	0
CHEK1;RAD51	-1.6464	-0.3328	-0.335727
CHEK1;RAD9A	-2.4447	-1.14664	-0.470723
CHEK1;RAD9B	-2.0854	-2.19131	-0.944846
CHEK1;RFC3	-1.5656	-1.38346	-1.50561
CHEK1;RFC5	-1.6227	-0.749388	0
CHEK1;RNF113A	-1.5058	-1.26447	-0.914098
CHEK1;SHFM1	-1.6101	-2.3628	0
CHEK1;SUMO1	-1.6603	-0.599941	-0.120187
CHEK1;TERF2	-1.7953	-0.900606	-0.863144
CHEK1;TIMELESS	-1.7714	-1.4025	0
CHEK1;TOP3A	-3.1848	-1.50549	-0.503258
CHEK1;TOPBP1	-1.9598	-0.562731	-0.0666098
CHEK1;TRIM25	-1.5936	-1.01543	-0.606013
CHEK1;VPS72	-1.6025	-2.07278	-0.664172
CHEK2;CINP	-1.8048	-0.817448	-0.575361
CHEK2;FAM35A	-1.5644	-1.65354	-0.131251
CHEK2;MEAF6	-1.6815	-1.41958	-0.681171
CHEK2;NFRKB	-1.6458	-1.14974	-0.385659
CHEK2;POLA1	-1.8119	0	-0.124928
CHEK2;PPP4C	-1.8296	-0.941099	0
CHEK2;RAD51C	-1.5501	-1.34555	-0.263041
CHEK2;RAD9A	-2.1643	-1.70237	0
CHEK2;SMC3	-1.7143	-1.30638	-0.223015
CHEK2;TOP3A	-1.8378	-1.31036	-0.430335
CHEK2;UBE2D3	-1.6162	-1.12992	-0.279245
CHRNA4;FZR1	-1.7432	0	-0.0145248
CHRNA4;GINS4	-1.5542	0	0
CHRNA4;UVSSA	-1.5424	-0.28535	-0.344613
CINP;INO80	-1.6993	-1.04411	0
CINP;MAD2L2	-1.5085	0	0
CINP;NFRKB	-1.7245	0	-0.477276
CINP;XRCC3	-1.5711	-0.947206	-0.0191584
CLSPN;ERCC5	-1.7844	-0.620474	0
CLSPN;RAD51	-1.9653	-2.22117	0
CLSPN;RBX1	-1.8817	-2.16518	-0.110553
CLSPN;RFC3	-1.641	-1.86294	-0.26674
CLSPN;SMC1A	-1.7614	-1.12759	-0.0467884
CLSPN;SSRP1	-1.6611	-1.1983	0
CLSPN;UVRAG	-1.6029	-0.271387	0
COPS2;COPS8	-1.6672	0	-0.0749973
COPS2;FZR1	-2.2812	0	-0.337145
COPS2;HUS1	-1.6246	-1.41809	-0.299492
COPS2;PCNA	-1.7255	-1.55344	0
COPS2;POLA1	-1.6953	-0.545376	-0.461638
COPS2;VPS72	-1.507	-1.05007	-1.09545
COPS2;WDR33	-1.579	-2.0079	-0.797278
COPS3;FZR1	-1.9357	-0.38862	-0.382658
COPS3;GINS4	-2.7108	-0.312027	0
COPS4;HINFP	-2.3382	0	0
COPS4;RFC5	-1.8218	-1.00073	-0.674418
COPS4;VPS72	-1.6686	-2.5582	0
COPS5;DMAP1	-2.0743	-1.00086	-0.672598
COPS5;GTF2H3	-2.1547	-1.31355	-0.110648
COPS5;GTF2H5	-1.7377	-0.713819	0
COPS5;HINFP	-1.5713	-0.167366	0
COPS5;HUS1	-2.1406	-2.48082	0
COPS5;MEN1	-1.7105	-2.22166	-0.462903
COPS5;NFRKB	-1.7753	-1.30374	-0.168509
COPS5;NUDT16L1	-1.7513	-1.10163	0
COPS5;PCNA	-1.5027	-0.355587	0
COPS5;POLA1	-1.8779	-1.47843	0
COPS5;POLR2L	-1.654	-1.36873	0
COPS5;RAD9A	-1.955	-1.79814	-0.679458
COPS5;RBX1	-2.3228	-1.53906	-1.10254
COPS5;RFC2	-1.6542	-2.01656	-0.145433
COPS5;RPS3	-2.2949	-0.0161153	0
COPS5;SMC3	-2.4082	-1.33894	-0.569874
COPS5;TOP3A	-1.7368	-1.18565	-0.0394302
COPS5;TRRAP	-1.6535	-1.9397	-0.495538
COPS5;UPF1	-1.57	-1.71373	0
COPS5;VPS72	-1.5605	-2.03757	0
COPS5;WDR48	-1.6705	-0.760115	0
COPS7A;DDB1	-1.6093	-1.51839	0
COPS8;DNA2	-1.9588	-1.47973	-0.690392
COPS8;DTL	-1.5497	-2.72766	-0.581269
COPS8;ESCO2	-2.2555	-1.30895	-0.263346
COPS8;GINS4	-1.9663	-0.273041	-0.291114
COPS8;HINFP	-1.7181	-1.5871	-0.544722
COPS8;HUS1	-2.2403	-1.43799	-0.347237
COPS8;MEAF6	-1.8213	-1.53692	-0.420212
COPS8;NFRKB	-1.5353	-1.1425	-0.184007
COPS8;POLA1	-1.7136	-2.65343	-0.196669
COPS8;POLR2L	-1.6221	-2.10754	0
COPS8;PTTG1	-2.1405	-0.411305	-1.30273
COPS8;RFC2	-1.8225	-2.35539	0
COPS8;TOPBP1	-1.5432	-1.44756	-0.602433
COPS8;UHRF1	-1.9891	-0.902408	0
COPS8;WDR70	-1.8428	-1.85701	0
COPS8;XAB2	-2.1542	-1.65735	0
CSNK1E;SHFM1	-1.5384	-2.11083	-0.474953
DCLRE1B;MEAF6	-1.5188	0	-0.68105
DCLRE1B;NSMCE1	-1.5399	0	0
DDB1;DNA2	-1.9488	-0.858635	-0.197804
DDB1;FIGNL1	-1.5731	0	-0.203219
DDB1;INO80	-1.7765	-1.01228	-0.0478322
DDB1;KIAA0101	-1.5309	-0.935982	-0.264853
DDB1;MCM9	-1.6961	-0.997956	0
DDB1;MMS22L	-1.5398	-0.271662	-0.57263
DDB1;NBN	-1.5115	-0.930584	-0.46068
DDB1;RPA3	-1.6687	-1.46828	-0.286264
DDB1;WDHD1	-1.8329	-0.876505	-0.706202
DDX1;HINFP	-1.8837	0	0
DDX1;INO80	-1.8206	-2.16846	-0.340453
DDX1;INO80E	-1.8426	-1.07927	-0.278402
DDX1;MEAF6	-1.7018	-1.29538	-0.022532
DDX1;PRKDC	-1.505	-1.3576	-0.500618
DDX1;PRPF19	-1.6209	-1.82862	-0.444217
DDX1;RAD9B	-1.9697	-0.771225	-0.453797
DDX1;SUMO1	-1.533	-1.59588	-0.261505
DDX1;UBE2B	-1.5987	-0.880071	-0.662504
DDX1;UHRF1	-1.5398	-1.79955	0
DDX11;NPLOC4	-1.5628	-2.25939	0
DDX11;POLD3	-1.6797	0	0
DDX11;VPS72	-1.9535	-1.84925	-0.118938
DHX9;ING3	-1.6061	-0.704198	0
DHX9;PIAS4	-1.5442	-0.975678	-0.0927091
DHX9;POLA1	-1.8088	-0.808225	-0.484408
DHX9;RMI2	-1.7257	-0.44906	0
DMAP1;DNA2	-1.6177	-1.14278	-1.17583
DMAP1;ING3	-1.5847	-1.84243	-0.129503
DMAP1;INO80	-1.707	-1.56535	-0.256875
DMAP1;MEAF6	-2.0278	-1.42393	-0.129171
DMAP1;POLG2	-1.5687	-1.24337	0
DMAP1;RAD9B	-1.7712	-0.144555	-0.109495
DMAP1;RBX1	-1.5294	-1.10062	-0.147266
DMAP1;RPS3	-1.7097	-1.22212	-0.301443
DMAP1;TICRR	-1.5969	-1.65597	0
DNA2;FOXM1	-1.6076	-1.35732	-0.67547
DNA2;GINS4	-1.8374	-1.77351	-0.494959
DNA2;MEAF6	-2.0543	-1.29146	0
DNA2;MEN1	-1.8811	-0.945955	-0.279924
DNA2;NFRKB	-2.0091	-1.48286	-0.681961
DNA2;PIAS4	-1.7191	-1.892	-0.349413
DNA2;POLR2E	-1.7434	-1.05275	-0.128757
DNA2;PPP4R2	-1.7556	-1.16716	-0.947495
DNA2;RFC2	-1.7297	-0.771375	-0.459745
DNA2;TRRAP	-1.5904	-1.10274	-0.756579
DOT1L;GINS4	-1.9253	0	-0.108762
DOT1L;GTF2H1	-1.7645	-1.45631	0
DOT1L;MRE11A	-2.0631	-2.35363	0
DOT1L;MUM1	-1.5822	-0.367867	0
DOT1L;UHRF1	-1.5098	-0.93864	-0.278963
DTL;ESCO2	-1.697	-2.37068	-0.101141
DTL;GPS1	-1.736	-0.564803	0
DTL;NPLOC4	-1.6737	-1.48924	-0.200513
DTL;PCNA	-1.5476	0	-0.0785983
DTL;POLD3	-1.7775	-1.41517	-0.196565
DTL;POLR2F	-2.0708	-1.81397	-0.298756
DTL;PPP4C	-2.0091	0	-0.125551
DTL;RAD51	-2.1303	-1.156	-0.363736
DTL;RBX1	-1.6001	-0.598268	-0.544376
DTL;RFC2	-2.381	-1.96506	-0.105764
DTL;SMC3	-1.5764	-1.66039	-0.0574674
DTL;TOPBP1	-1.7436	-1.67484	-0.0421539
DTL;XAB2	-2.1246	-1.97659	0
EP400;MCM7	-2.0797	-0.538815	-0.0892991
EP400;POLA1	-1.9676	-1.28278	-0.643273
EP400;RIF1	-1.5538	-2.5728	-0.945412
EPC1;EPC2	-1.5695	-1.66369	-0.548762
ERCC1;RBX1	-1.5826	-0.87508	-0.0104586
ERCC1;RPA3	-1.7966	-1.80604	-0.042359
ERCC1;TOPBP1	-1.5357	-0.247275	0
ERCC2;GTF2H4	-1.7775	-1.71274	0
ERCC2;MCM6	-1.5438	-1.14545	0
ERCC2;PRKDC	-1.6908	-1.98088	-0.394445
ERCC3;FAM35A	-1.6866	0	0
ERCC3;GTF2H5	-1.6666	-1.52767	-0.595324
ERCC3;HINFP	-1.9171	0	0
ERCC3;POLR2L	-1.5901	-1.54947	-0.354053
ERCC3;RIF1	-1.6579	-0.845216	-0.653707
ERCC4;HINFP	-1.5855	0	0
ESCO2;FANCD2	-1.7117	-1.17417	0
ESCO2;MCM5	-1.8317	-1.11547	-0.192346
ESCO2;NPLOC4	-1.6777	-0.973772	-0.121932
ESCO2;POLN	-1.972	-0.789332	-0.126224
ESCO2;RAD51C	-1.6436	-1.40936	0
ESCO2;RFC2	-1.7617	-0.438699	-0.0510508
ESCO2;TOPBP1	-1.7546	-1.22425	0
ESCO2;TRRAP	-1.5836	-1.12011	-0.526567
ETAA1;HUS1	-1.7498	-2.1637	-0.0684083
EYA3;GINS4	-2.4555	0	0
FAM168A;SHFM1	-1.9694	-1.04322	-0.497684
FAM175A;GINS4	-2.6877	-0.558769	-0.126985
FAM175A;GTF2H1	-1.6672	0	-0.515732
FAM175A;MCM7	-1.9967	-1.54041	-0.452201
FAM175A;NDNL2	-1.6632	0	-0.39095
FAM35A;FZR1	-1.742	0	-0.557562
FAM35A;TRRAP	-1.5762	0	0
FANCA;RFC3	-1.5916	-1.93372	-0.472661
FANCA;TIMELESS	-1.8251	-1.39755	0
FANCA;UVSSA	-1.7523	-1.44959	-0.179959
FANCB;FZR1	-1.769	0	0
FANCB;XAB2	-1.5683	-1.25253	-0.193809
FANCC;FZR1	-1.6914	0	-0.411341
FANCC;GTF2H1	-1.6534	-0.0349389	0
FANCC;HINFP	-1.7279	-0.0420444	-0.0365583
FANCC;MCM7	-1.5178	-1.81854	-0.0639098
FANCC;MEAF6	-1.8764	-1.18267	0
FANCC;POLR2L	-1.9105	-0.0313843	-0.438996
FANCC;SMC3	-1.8566	-0.0695156	0
FANCC;SSRP1	-1.5341	-1.39187	-0.0687146
FANCD2;FZR1	-1.5393	-0.240245	-0.167216
FANCD2;GTF2H5	-1.559	-1.05818	-0.204515
FANCD2;LIG3	-1.6587	-0.701602	0
FANCD2;MCM7	-1.5076	-1.2694	-0.848554
FANCD2;PTTG1	-1.7104	-0.318709	-0.158373
FANCD2;RPA1	-2.263	-1.85806	-0.960024
FANCD2;SMARCAL1	-2.2876	-0.160557	0
FANCE;HUS1	-1.9294	0	-0.401945
FANCF;GTF2H3	-1.996	-1.62758	-1.05831
FANCF;GTF2H5	-2.0085	-0.793314	-0.0924317
FANCF;PRKDC	-1.7183	-1.17576	-0.246485
FANCF;RAD9A	-1.755	-1.5862	-1.0491
FANCF;RBX1	-1.769	-1.1864	-0.614021
FANCF;RPA1	-2.1898	-1.65792	-0.0177225
FANCF;RPAIN	-1.6064	-0.661169	0
FANCF;RUVBL1	-2.7294	-1.50838	0
FANCF;SMARCAL1	-1.6048	-0.382913	0
FANCF;TIMELESS	-2.0484	-0.727511	-0.253164
FANCG;XAB2	-1.5025	-1.25347	0
FANCI;POLA1	-1.5332	-1.32464	0
FANCL;RPA3	-1.7243	-0.169267	-0.117183
FANCM;RPA1	-1.8679	-0.790152	0
FANCM;RPAIN	-1.7342	-2.30956	-0.0732218
FANCM;SMARCAL1	-2.9716	-1.21565	-0.887885
FEN1;FZR1	-2.0151	-0.0417858	-0.0876145
FEN1;GINS4	-1.9052	0	-0.110487
FEN1;RAD51C	-2.0653	-1.08806	-0.326871
FEN1;WDR48	-3.5565	0	0
FGF10;GINS4	-1.7798	0	0
FIGN;GINS4	-1.6693	0	0
FIGNL2;HUS1	-1.6508	-1.34087	0
FOXM1;FZR1	-1.7684	-0.166253	-0.0189002
FOXM1;GINS4	-2.2082	0	0
FOXM1;RAD51C	-2.2079	0	0
FZR1;GINS4	-2.0097	0	-0.237085
FZR1;HUS1	-1.8439	-0.203378	-0.433274
FZR1;KIF22	-1.5718	0	-0.123926
FZR1;MCM5	-2.2394	-0.365273	-0.0479782
FZR1;MMS19	-2.0612	-0.552213	-0.723892
FZR1;MRE11A	-2.2253	-0.464392	-0.701956
FZR1;MUM1	-1.8748	0	-0.113069
FZR1;MUTYH	-1.6369	0	0
FZR1;NDNL2	-1.5218	0	-0.429548
FZR1;NFRKB	-1.5051	-0.202691	0
FZR1;NPLOC4	-1.9629	0	-0.0997521
FZR1;PCNA	-2.0742	0	0
FZR1;POLG2	-1.8024	-0.552295	0
FZR1;RAB43	-1.6908	-0.116432	-0.166593
FZR1;RAD1	-1.8469	0	0
FZR1;RBX1	-1.5366	0	0
FZR1;RUVBL1	-2.227	0	0
FZR1;SFPQ	-2.5748	0	0
FZR1;SMG1	-1.6235	0	-0.186235
FZR1;TFPT	-1.5893	0	-0.511465
FZR1;TMEM161A	-1.5879	0	-0.188878
FZR1;TRIP12	-1.5477	-0.478516	0
FZR1;TRIP13	-2.2944	-0.00151027	-0.113077
FZR1;UHRF1	-1.9822	-0.0461804	-0.307386
FZR1;VCP	-1.7965	0	0
FZR1;WDR33	-2.1077	-1.73657	-0.0122302
FZR1;XRCC1	-1.6388	-0.252398	-0.264596
GEN1;SMC6	-1.6063	-1.25225	-0.271195
GINS4;GTF2H1	-1.7261	0	0
GINS4;GTF2H5	-2.5375	-0.101578	0
GINS4;INO80C	-1.9225	-0.0519803	-0.287971
GINS4;INO80E	-1.6718	0	0
GINS4;KDM1A	-1.6161	-0.370726	-0.0131881
GINS4;KLHL15	-1.7557	0	0
GINS4;MDC1	-1.6672	-0.593735	0
GINS4;MORF4L2	-1.755	0	-0.126618
GINS4;MSH5	-1.5369	-0.0422777	0
GINS4;MTA1	-2.4962	-0.0958901	0
GINS4;OGG1	-1.5767	-0.123345	0
GINS4;PPP4C	-1.7015	-0.157692	-1.02318
GINS4;PPP4R2	-2.5486	0	-0.109483
GINS4;PRPF19	-1.8005	-1.86261	-0.895479
GINS4;RAD1	-1.5551	-0.00526782	0
GINS4;RAD50	-1.5753	-0.192341	0
GINS4;RHNO1	-1.6461	-0.473745	0
GINS4;RMI1	-1.9847	0	0
GINS4;RNASEH2A	-1.6216	-0.144693	-0.155233
GINS4;RNF8	-1.5147	-0.826376	-0.145632
GINS4;RPA3	-1.8143	-0.452638	0
GINS4;RPAIN	-1.6712	0	0
GINS4;SLC30A9	-1.9023	-1.27614	-0.635518
GINS4;SMC6	-1.5512	-0.473381	-0.644444
GINS4;SUMO1	-1.7245	-0.081208	-0.0907489
GINS4;TDP2	-1.6503	-0.433752	0
GINS4;TRIM25	-1.6506	0	0
GINS4;TRIP12	-2.2697	0	0
GINS4;TRIP13	-1.65	0	0
GINS4;UFD1L	-2.2875	-0.117719	0
GINS4;UPF1	-2.4682	0	-0.264085
GINS4;USP3	-1.6817	0	0
GINS4;USP45	-1.796	-0.449238	0
GINS4;UVSSA	-1.7148	0	-0.190001
GINS4;WDR48	-1.5222	-0.408543	0
GINS4;XRCC6	-2.4146	0	0
GLTSCR2;MRE11A	-1.6605	-0.42153	-1.17868
GTF2H1;GTF2H3	-2.1208	-0.814386	0
GTF2H1;HUS1	-1.605	-1.43899	-1.03993
GTF2H1;ING3	-1.6825	-0.441299	-0.125512
GTF2H1;INO80B	-1.6134	-0.533857	-0.185435
GTF2H1;MNAT1	-1.9991	-1.78164	-0.54021
GTF2H1;POLA1	-1.9088	-0.54318	0
GTF2H1;PRPF19	-1.614	-0.730185	-0.607317
GTF2H1;RAD9A	-1.779	-0.988273	0
GTF2H1;RBX1	-1.7756	-0.493793	-1.6228
GTF2H1;RFC2	-1.9868	-1.18697	0
GTF2H1;RFC5	-2.032	0	0
GTF2H1;RIF1	-1.6441	0	-0.60379
GTF2H1;TRRAP	-1.8775	-1.65597	-0.474442
GTF2H3;GTF2H5	-2.1711	-0.115047	-0.744472
GTF2H3;MCM4	-2.3384	-2.86302	-0.752768
GTF2H3;PCNA	-1.966	0	-0.613006
GTF2H3;POLR2D	-1.5221	-0.146871	-0.390453
GTF2H3;RAD9A	-1.6297	-2.30822	0
GTF2H3;SFPQ	-1.8391	-0.977771	-0.409644
GTF2H3;TERF2	-1.7506	-0.803911	-0.595633
GTF2H3;XAB2	-1.77	-0.812962	0
GTF2H4;GTF2H5	-1.7299	0	-0.161546
GTF2H4;INO80B	-1.5476	-1.09616	-0.735547
GTF2H4;PARP2	-1.5291	-1.60556	-0.00973585
GTF2H4;POLR2A	-1.5906	-1.47965	-0.0170083
GTF2H4;RFC5	-1.9391	-1.50397	-0.323164
GTF2H4;RPA3	-1.5932	-2.17504	-0.687805
GTF2H4;RPAIN	-1.6064	-1.2541	0
GTF2H4;SETD2	-1.5383	-1.6113	-0.378335
GTF2H4;SMC6	-1.5293	-1.80432	-0.661151
GTF2H4;TICRR	-1.6663	-2.5566	0
GTF2H4;UBR5	-2.1016	-2.21688	0
GTF2H5;MNAT1	-2.4804	-0.310575	0
GTF2H5;PIAS4	-1.6539	-0.242974	-0.0727457
GTF2H5;PPP4C	-1.5671	-1.5987	0
GTF2H5;PRKDC	-1.7169	-0.638718	0
GTF2H5;SMC3	-1.7934	-1.59433	-0.137717
GTF2H5;SMG1	-1.6215	-0.36923	0
GTF2H5;TICRR	-1.5333	-1.93247	-1.35449
GTF2H5;VPS72	-1.6695	-2.44127	0
HINFP;HUS1	-1.8094	-0.656754	-0.150111
HINFP;MCM5	-1.5187	0	0
HINFP;MTA1	-1.5898	0	0
HINFP;PARP2	-1.6409	-0.233917	-0.070241
HINFP;PML	-1.613	0	-0.0811275
HINFP;POLR2D	-1.6059	0	0
HINFP;POLR2E	-1.5544	0	0
HINFP;RAD50	-1.573	-0.375761	0
HINFP;RAD9B	-1.5069	0	0
HINFP;RECQL4	-1.5895	0	0
HINFP;TRIP12	-1.7856	0	-0.0391223
HINFP;UBE2T	-1.6629	0	0
HINFP;UVRAG	-1.7014	-0.55717	0
HINFP;WDR70	-1.8713	-1.1737	-0.249041
HIST3H3;XAB2	-2.0235	-1.17849	-0.817331
HMGB2;MCM7	-1.7205	-1.15257	-0.58823
HUS1;ING3	-2.0521	-0.824196	-0.496704
HUS1;MCM5	-1.8726	-1.65055	-0.145028
HUS1;MCM7	-1.7266	-1.37223	-0.510572
HUS1;MMS22L	-2.0592	-1.7633	-0.389115
HUS1;NFRKB	-1.6017	-0.739515	0
HUS1;NSMCE1	-1.813	0	0
HUS1;PCNA	-1.6501	-0.456909	-0.351371
HUS1;POLD3	-2.1072	-1.58024	-0.101831
HUS1;PPP4C	-1.5115	-1.47052	-0.735577
HUS1;PRKDC	-2.1042	-0.14072	-0.315192
HUS1;RAD51	-1.7727	-1.48896	-0.643261
HUS1;RAD51C	-2.4021	-0.87151	-0.452137
HUS1;RAD9B	-1.7954	-0.327077	-0.268586
HUS1;RBX1	-1.6081	-1.75809	0
HUS1;RNF113A	-2.061	-1.71009	0
HUS1;SLC30A9	-1.6931	-0.941274	-0.401719
HUS1;SMC1A	-1.835	-1.33967	0
HUS1;UBE2T	-1.5725	-1.10731	0
HUS1;UHRF1	-1.5963	-1.50306	0
HUS1;UPF1	-1.7485	-0.845272	-0.581324
HUS1;ZRANB3	-1.5154	-0.832424	0
HUWE1;ING3	-2.1406	-1.08628	-0.915217
IGHMBP2;WDR70	-1.6594	-0.938635	-0.0853527
ING3;MCM7	-2.0921	-1.69195	-0.816652
ING3;PSMD14	-1.5693	0	0
ING3;RAD51	-2.2791	-0.224101	-0.3064
ING3;RBX1	-1.8472	-1.82527	-0.558237
ING3;TOPBP1	-1.6534	-0.300913	-0.643838
ING3;UBC	-1.7066	-0.733107	0
ING3;WDHD1	-2.0548	-1.96553	-0.0873563
INO80;INO80E	-1.5328	0	-0.191488
INO80;MCM7	-1.5521	-1.79283	-0.689222
INO80;NFRKB	-2.1194	-0.108185	-0.00136177
INO80;POLA1	-1.5331	-0.556545	-0.152442
INO80;POLR2B	-1.5324	-1.07685	-0.181233
INO80;PTTG1	-2.0509	-0.647476	-0.0744639
INO80;RAD9B	-1.8801	-1.29427	-0.596962
INO80;RPS3	-1.8735	-1.47788	-0.330735
INO80;SMC3	-1.5909	-1.6598	-0.767233
INO80;SMC6	-2.118	-1.08212	0
INO80;TRRAP	-2.3413	-1.61052	-0.0525313
INO80;UVRAG	-1.6753	0	-0.108695
INO80B;NFRKB	-1.6604	-0.131071	-0.279446
INO80B;POLR2B	-1.828	-0.983763	0
INO80B;RAD51C	-1.6804	-1.98777	0
INO80B;RFC3	-1.5818	-1.10517	-0.526354
INO80B;RPS3	-1.5824	-0.183618	-0.266301
INO80B;SSRP1	-2.3395	-1.29488	-0.580494
INO80B;VPS72	-2.0386	-2.16432	-0.0825535
INO80B;WDHD1	-1.678	-1.33642	-0.758079
INO80E;RAD9A	-2.2257	-1.02908	-0.348086
INO80E;SFPQ	-2.0168	-1.31784	-0.0518064
INO80E;TOPBP1	-1.9658	-0.370996	-0.604065
INO80E;UVSSA	-1.7091	0	-0.0604845
KAT5;NSMCE1	-1.6543	0	0
KAT5;RPS3	-1.6279	-0.931775	-0.0890537
KDM2A;SUPT16H	-1.558	-1.43206	-0.222018
KDM2A;TOPBP1	-1.9181	-1.25783	-0.00485716
KIF22;MCM7	-1.5234	-0.994987	-0.435924
KIN;TONSL	-1.5183	0	-0.188356
LIG1;LIG3	-2.8229	-1.62833	-0.536528
LIG1;PALB2	-2.4507	-1.71725	0
LIG1;PCNA	-2.4597	-1.17496	0
LIG1;POLR2L	-1.8595	-0.626501	0
LIG1;RAD51C	-1.7101	-2.38985	-0.22147
LIG1;SHFM1	-1.7082	-2.4387	-0.185805
LIG1;SUPT16H	-1.6788	-1.95601	0
LIG1;WDR48	-2.9581	-0.705392	-0.202864
LIG1;XRCC1	-2.8375	-0.767652	-0.965916
LIG3;UBE2B	-1.523	-1.05482	-0.339457
LIG3;UVSSA	-1.6194	-1.07377	-0.245884
MAD2L2;TERF2	-1.6915	-1.13079	-0.0927785
MBD4;SHFM1	-1.602	-0.987626	-0.172787
MCM3;NPLOC4	-1.5343	-0.83297	-0.32403
MCM3;POLR2F	-1.8453	-1.39426	-0.073289
MCM3;WDHD1	-1.6511	-2.77106	0
MCM4;MEAF6	-2.3648	-1.0019	-0.845265
MCM4;NFRKB	-1.5723	-1.20028	-0.310208
MCM4;PPP4C	-1.915	-0.897021	-0.545821
MCM4;PRKDC	-2.565	-2.59424	-0.183179
MCM4;RAD9B	-1.7597	-1.99802	-0.297711
MCM4;TRRAP	-1.5129	-0.737294	-0.35992
MCM5;NFRKB	-1.7858	-1.46028	-0.677904
MCM5;POLN	-1.7967	-1.50604	-0.525622
MCM5;RNF8	-1.6968	-1.96847	-0.816697
MCM5;SSRP1	-1.6347	-1.45932	0
MCM5;WDHD1	-1.6678	-1.86793	-0.843093
MCM7;MSH6	-1.5523	-0.692683	0
MCM7;OTUB1	-1.6599	-0.0665523	-0.000864808
MCM7;POLL	-1.7699	-1.57645	-0.1985
MCM7;PPP4C	-1.6573	-1.02023	-0.253421
MCM7;RBX1	-1.763	-0.775409	0
MCM7;RFC2	-1.5965	-1.80436	0
MCM7;RFC3	-1.8815	-1.99642	0
MCM7;SMC3	-1.8053	-1.79028	-0.0842859
MCM7;TAOK3	-1.6547	-1.31571	-0.354188
MCM7;TONSL	-1.8332	-1.11176	-0.531139
MCM7;TRRAP	-2.0894	0	-0.00888334
MCM7;XRCC2	-1.853	-0.604648	-0.480976
MCRS1;TERF2	-1.9094	-0.871075	0
MDC1;MMS22L	-1.5003	-1.80786	-0.180686
MDC1;SHFM1	-1.9496	-2.10852	0
MEAF6;MMS22L	-1.8402	-1.03767	-0.464334
MEAF6;NFRKB	-1.6445	-0.819087	-0.554709
MEAF6;NPLOC4	-2.0153	-2.01363	-0.0963695
MEAF6;PCNA	-1.7181	0	-0.16615
MEAF6;POLA1	-1.688	-0.976794	-0.144545
MEAF6;POLN	-1.7124	-2.10232	-0.626602
MEAF6;POLR2E	-1.6892	-1.30684	-0.0211067
MEAF6;POLR2F	-1.5918	-1.13951	-0.95222
MEAF6;PTTG1	-2.1674	-0.772264	0
MEAF6;RAD9B	-1.7304	-1.91836	-0.190378
MEAF6;RFC1	-1.6158	-1.82222	0
MEAF6;RFC5	-1.56	-1.6425	-0.188623
MEAF6;RPS3	-2.1164	-1.87779	-0.111837
MEAF6;TERF2	-1.8035	-0.657008	-0.686973
MEAF6;TFPT	-2.0081	-1.39167	0
MEAF6;VCP	-2.1783	0	0
MEAF6;WDR33	-1.6071	-2.49807	-0.321389
MEAF6;XAB2	-2.5183	-0.995513	-0.261688
MEN1;MNAT1	-1.5713	-0.820002	0
MEN1;RFC1	-1.5195	-2.32536	0
MEN1;RFC2	-1.5215	-2.31874	0
MEN1;RFC3	-1.8385	-0.805851	-0.468255
MEN1;RUVBL1	-1.5931	-0.373744	-0.0541846
MEN1;SMC6	-2.3599	0	-0.950116
MEN1;UBE2V2	-1.6146	-0.905076	-0.197595
MMS19;TOPBP1	-1.7712	-0.913559	0
MMS22L;RECQL5	-1.6304	0	0
MMS22L;SHFM1	-1.7263	-0.913104	-0.297241
MMS22L;UBE2D3	-1.5442	0	-0.0999009
MNAT1;RAD9A	-1.633	-0.87144	-0.00323256
MNAT1;VPS72	-1.6462	-2.15579	-0.280438
MNAT1;XAB2	-1.5735	-0.389279	-0.485012
MRE11A;RBM17	-1.895	-1.76815	-0.683678
MRE11A;RFC2	-1.6989	-0.560406	-0.0738693
MRGBP;SMC6	-1.5522	-0.804905	-1.54445
MTA1;POLA1	-1.809	-1.54478	-0.530129
MTA1;TOPBP1	-2.0558	0	-0.330209
MTA1;TRIP13	-1.9997	0	-0.110268
MTA1;TRRAP	-1.5981	-0.307082	0
MTA1;UVSSA	-2.0901	0	-0.198049
MTA1;VPS72	-1.5076	0	0
MUS81;TOP3A	-1.7915	-1.759	-0.205763
NDNL2;NSMCE2	-1.8404	-0.766705	0
NDNL2;PIAS4	-1.63	-1.91108	-0.134777
NDNL2;RAD1	-1.9661	-0.959019	-0.644696
NDNL2;RAD9A	-1.7216	-1.65919	-0.357607
NDNL2;SHFM1	-1.7459	-0.767077	-0.67248
NDNL2;SMC6	-1.5544	-1.61836	-0.577056
NDNL2;SUMO1	-1.5997	-0.672701	-0.285172
NDNL2;TOP3A	-1.9267	-2.09456	0
NEIL1;TERF2	-1.5279	-1.22032	-0.01315
NEIL3;WDR70	-1.8574	-0.662137	-0.0132904
NFRKB;POLN	-1.5747	-0.338606	-0.317402
NFRKB;POLR2L	-1.552	-1.83253	-0.503066
NFRKB;RAD9B	-1.8577	-1.1896	-0.0261966
NFRKB;RFC1	-1.5327	0	0
NFRKB;RFC2	-2.0664	-1.16762	0
NFRKB;RFC5	-1.7956	0	-0.102862
NFRKB;RPS3	-2.3022	-1.21058	0
NFRKB;SFPQ	-1.9252	-1.55793	-0.307486
NFRKB;TOPBP1	-1.8199	0	0
NFRKB;TRRAP	-1.5286	-1.03706	0
NFRKB;XAB2	-1.5368	-0.960564	-0.114941
NPLOC4;POLR2A	-1.5196	-1.72067	-0.104549
NPLOC4;RAD51C	-1.8436	-0.989598	-0.354008
NPLOC4;RAD9A	-1.6663	-1.49168	-0.0326318
NPLOC4;RAD9B	-1.623	-0.267405	-0.479077
NPLOC4;RBX1	-1.8774	0	-0.871994
NPLOC4;SMC3	-1.9133	-1.46021	0
NPLOC4;SPATA22	-1.6377	-1.44165	-0.242843
NPLOC4;TRRAP	-1.6063	-1.74816	-0.286814
NPLOC4;UHRF1	-1.5791	-1.27667	0
NPLOC4;VCP	-1.7202	-0.942265	0
NPLOC4;WDR70	-1.661	-0.342242	-0.362992
NPM1;NSMCE1	-1.544	0	0
NPM1;POLA1	-1.6294	-1.10182	-0.431826
NUDT16L1;RFC3	-1.6537	-1.67582	0
OBFC1;RAD51	-1.7118	-2.26706	-1.02519
OTUB1;POLA1	-1.8993	-1.21057	0
OTUB1;RBX1	-1.7695	-1.14927	-0.6432
OTUB1;RNF8	-1.9405	-0.997658	-0.0773725
OTUB1;RUVBL1	-1.8206	-1.82594	0
OTUB1;UBE2D3	-1.6167	-0.819548	0
PCNA;PRKDC	-1.9758	-0.863663	0
PCNA;RAD1	-2.3044	-0.885485	0
PCNA;RFC1	-1.6187	-0.748043	0
PCNA;SHFM1	-2.0406	-1.22378	-0.153404
PCNA;UFD1L	-1.5035	-0.480556	-0.485911
PCNA;VCP	-1.5083	-0.0469048	0
PIAS4;RMI2	-1.5423	0	-0.186574
PIAS4;SUPT16H	-1.5639	-1.33064	-0.176835
PIAS4;TIMELESS	-1.5988	-1.23431	-0.0805806
PIAS4;TOP3A	-1.5638	-1.41258	-0.441454
PIAS4;TRRAP	-1.5725	-1.4037	-0.502383
PIAS4;UBE2D3	-1.5064	-0.0805829	0
POLA1;POLR2B	-1.5783	-1.31965	-0.693654
POLA1;POLR2L	-1.7835	-0.269397	-0.138646
POLA1;RAD51	-1.5746	-1.51562	-0.237201
POLA1;RIF1	-1.5749	-0.404233	-0.612462
POLA1;RNF8	-1.5808	-1.1992	-0.512987
POLA1;TOPBP1	-2.1823	-0.628163	-0.390392
POLA1;UVSSA	-1.5561	-0.848923	-0.384301
POLA1;WDR48	-2.6155	-0.0977696	0
POLA1;XRCC6	-1.6731	-1.57929	0
POLD2;POLR2B	-1.7685	-2.46314	0
POLD2;RFC5	-1.7859	-1.96566	-0.786011
POLD2;TICRR	-1.63	-2.97431	0
POLD2;VPS72	-1.628	-2.6416	-0.302671
POLD3;POLG	-1.7518	-1.08306	-0.149916
POLD3;POLR2A	-1.5265	-2.55275	-0.16329
POLD3;RAD51C	-2.6301	-1.63203	0
POLD3;RFC5	-2.0008	-2.06079	0
POLD3;TICRR	-2.3167	-2.40878	-1.04692
POLD3;UHRF1	-1.9259	-1.46246	-0.0160201
POLD3;WDHD1	-1.5929	-2.23889	0
POLG2;RFC2	-1.5736	-1.40715	0
POLG2;TDP2	-1.5279	0	0
POLH;RUVBL1	-1.5736	-2.33554	-0.679247
POLH;XAB2	-1.682	0	0
POLN;PPP4C	-1.6599	-1.31792	0
POLN;RAD51C	-2.2928	-2.11596	-0.378954
POLN;RAD9B	-1.6505	-1.51167	-0.0227807
POLN;TOPBP1	-2.2996	-0.286899	0
POLN;VCP	-2.0524	-1.26586	-0.00766565
POLR1A;SHFM1	-2.0648	-2.17671	-0.583322
POLR1A;TOPBP1	-1.5741	-0.638821	-0.122713
POLR1B;SMC3	-1.5504	0	-0.598362
POLR2A;RPA3	-1.7867	-2.00186	0
POLR2A;UHRF1	-1.6046	-1.2966	0
POLR2A;WDHD1	-1.7277	-1.10757	-0.454573
POLR2D;RAD51	-1.5339	-0.272	0
POLR2D;RNF8	-1.7058	-1.08435	-0.615829
POLR2D;VPS72	-1.6427	-1.61014	0
POLR2E;RAD9A	-1.8712	-1.88789	-0.320166
POLR2E;SHFM1	-1.5331	-0.349346	-0.0474331
POLR2E;TRRAP	-1.7043	-0.215269	-0.343768
POLR2E;WDR33	-1.5312	-0.641361	-0.47993
POLR2F;POLR2L	-1.7767	-1.46236	-0.314613
POLR2F;PTTG1	-1.5015	0	-0.117529
POLR2F;RAD51	-1.6598	-1.76227	-0.427863
POLR2F;RAD9B	-1.5329	-1.34795	-0.918925
POLR2F;RBX1	-1.9467	0	-0.918185
POLR2F;RFC2	-1.6129	-1.44534	0
POLR2F;SMC3	-2.0707	0	-0.575385
POLR2F;XAB2	-1.554	-1.45038	-0.00678271
POLR2L;RPS3	-1.5349	-0.945541	-0.961529
POLR2L;TOP3A	-1.9231	0	0
POLR2L;TRRAP	-1.7995	-0.851841	0
POLR2L;UFD1L	-1.6461	-0.521405	-0.126336
PPP4C;PRPF19	-1.8671	-2.48155	-0.102216
PPP4C;RAD9B	-1.5615	-1.17171	0
PPP4C;RBM17	-1.7648	-0.956663	0
PPP4C;SHFM1	-1.8328	-0.822642	-0.0113945
PPP4C;SMC3	-1.6864	-2.35149	-0.0994689
PPP4C;SSRP1	-1.5105	-0.0663377	0
PPP4C;SUPT16H	-1.5282	0	-0.237857
PPP4C;UFD1L	-1.5422	0	-0.797349
PPP4C;UVRAG	-1.5164	-1.6299	-0.0645211
PPP4C;VCP	-1.6506	-1.13521	0
PPP4C;WDR70	-1.8129	-1.98854	0
PPP4C;XAB2	-2.0121	-0.501175	0
PPP4R2;RPS3	-1.6551	-2.23872	-0.952247
PPP4R2;VCP	-2.17	-1.96366	0
PRKDC;RAD51	-1.5074	-1.55132	0
PRKDC;VCP	-1.6754	-2.69961	-0.254516
PRKDC;XRCC6	-2.7253	-0.18462	-0.56828
PRPF19;RFC3	-1.6647	-1.92957	-0.0423932
PRPF19;TERF2	-1.8745	-1.09583	0
PRPF19;TRRAP	-1.6626	0	-0.0534354
PRPF19;UVSSA	-2.0364	-0.628629	-0.0698582
PSMD14;SMC3	-1.5358	-1.01006	-0.0560442
PSMD14;VPS72	-1.7648	-0.61319	0
PTTG1;RPA3	-1.5249	-2.84561	-0.70028
PTTG1;TOPBP1	-2.0198	0	0
RAD1;RAD51C	-1.5943	0	0
RAD1;RBX1	-1.5849	0	-0.554935
RAD1;RPA1	-1.5002	-0.132002	-0.643004
RAD1;RUVBL1	-1.5029	-1.43717	-0.079748
RAD1;SSRP1	-1.5361	-1.99588	-0.325009
RAD1;TOP3A	-1.8659	-0.731576	-0.0521493
RAD1;VCP	-1.7875	-1.81747	-0.195836
RAD1;YEATS4	-1.558	-0.967275	-0.588153
RAD50;RPA3	-1.6672	-1.95702	0
RAD51;RAD9A	-1.5158	-1.75203	0
RAD51;RFC3	-1.6336	-1.72058	-0.79269
RAD51;RNF8	-1.6623	-1.25005	-0.171329
RAD51;TRRAP	-1.6343	-1.11501	-0.130137
RAD51;UHRF1	-2.3028	-1.53376	-0.203026
RAD51;WDR70	-1.85	-0.894925	-0.730831
RAD51B;RFWD3	-1.6903	-0.296439	-0.615361
RAD51C;RAD9B	-1.7894	-1.27743	0
RAD51C;RBX1	-2.5735	-1.92316	-0.336672
RAD51C;RFC3	-1.6236	-2.46205	-0.522848
RAD51C;RNF8	-1.8623	-1.71866	-0.252378
RAD51C;TOPBP1	-1.8907	-0.456435	0
RAD51C;TRRAP	-1.5036	-2.24466	-0.525898
RAD51C;UHRF1	-1.8098	-1.29209	-0.118868
RAD51C;WDHD1	-2.3942	-2.22926	-0.572635
RAD51C;WDR70	-1.5657	-1.66229	-0.377537
RAD51D;VPS72	-1.6133	-2.24233	0
RAD9A;RAD9B	-1.921	-0.862734	-0.37915
RAD9A;REV3L	-1.5311	0	-0.265372
RAD9A;RFC2	-1.5834	-0.525186	-0.105022
RAD9A;RFC3	-2.0347	-1.70366	0
RAD9A;RPA1	-2.7729	-1.36048	-0.0172382
RAD9A;RUVBL1	-1.992	-2.15108	-0.650422
RAD9A;SMC3	-1.8345	-1.2856	-0.496262
RAD9A;TOP3A	-1.9995	-2.6366	-0.128041
RAD9B;RFC2	-1.8614	-1.79564	0
RAD9B;RFC3	-1.6336	-1.25857	-0.222012
RAD9B;SMC3	-1.762	-0.751833	-0.0974383
RAD9B;TERF2	-1.72	-0.724497	-0.515347
RAD9B;TFPT	-1.6952	-1.83634	-0.473149
RAD9B;UHRF1	-1.524	-0.444908	-0.140863
RAD9B;VPS72	-1.8242	-2.11818	0
RAD9B;WDR70	-1.7805	-1.02889	-0.92833
RBBP8;WDR70	-1.5127	-1.25134	-0.571398
RBM17;VCP	-1.523	-2.16546	-0.164267
RBM17;VPS72	-1.885	-2.56458	0
RBM17;WDR33	-1.8038	-0.923928	0
RBX1;RFC5	-1.6998	-1.21091	-0.350742
RBX1;SMC3	-2.8253	-2.13503	-0.00664486
RBX1;SUPT16H	-1.5086	-0.958451	-0.350835
RBX1;TOPBP1	-2.0675	-1.64513	-0.282156
RBX1;UVRAG	-1.6163	-1.2009	-0.458413
RFC1;RIF1	-1.8425	0	0
RFC1;RPA1	-1.6897	-1.69419	0
RFC1;SUPT16H	-2.4726	-2.0024	0
RFC1;TRRAP	-1.55	-1.98395	-0.651428
RFC1;UBE2B	-1.7055	-0.489381	-0.434537
RFC1;UVSSA	-1.8045	-1.84972	0
RFC1;WDR48	-1.9468	-1.84558	0
RFC2;TOPBP1	-1.831	-2.76231	0
RFC2;UHRF1	-2.1775	-1.43978	0
RFC2;VCP	-1.517	-1.80584	0
RFC2;VPS72	-2.0661	-2.16748	0
RFC2;WDR70	-1.9954	-1.72051	-0.111234
RFC3;RPA3	-1.7294	-0.499714	-0.640242
RFC3;SHFM1	-2.1762	-2.38665	-0.3817
RFC3;VPS72	-1.5094	-2.37926	0
RFC3;WDR70	-1.9981	-2.18175	-1.9106
RFC4;SUMO1	-1.9199	-0.223555	-0.249632
RFC5;SMC1A	-1.6904	-2.09447	-0.110275
RFC5;TICRR	-1.6439	-1.53684	-0.345039
RFC5;WDHD1	-2.0206	-1.45421	-0.585761
RIF1;SMC3	-1.5717	-2.18291	0
RIF1;TFPT	-1.5172	-1.43683	-0.216415
RIF1;UBE2B	-1.6259	-1.17504	0
RIF1;UHRF1	-1.7748	-0.439467	0
RNF113A;STUB1	-1.5699	-2.68176	0
RNF8;TRIP13	-1.5894	-1.5552	-0.13106
RNF8;UBC	-1.5525	-0.286942	0
RNF8;VCP	-1.5238	-2.36069	-0.387489
RNF8;WDHD1	-1.5696	-1.42411	0
RPA1;SHFM1	-1.9802	-1.67204	0
RPA3;SMC3	-1.6885	-1.47319	-0.230394
RPA3;WDHD1	-2.0057	-0.634483	-0.581678
RPAIN;TERF2	-1.9463	-1.87673	-0.21659
RPAIN;UHRF1	-1.6763	-1.43744	0
RPS3;RUVBL1	-1.5142	-0.737429	0
RPS3;UCHL5	-1.9635	-1.88411	-0.24271
RPS3;UHRF1	-1.5356	-0.842013	-0.34392
RPS3;UVSSA	-1.5368	-1.13405	-0.533288
RPS3;WDR70	-1.6726	-0.871152	-0.303102
RRM2B;TICRR	-1.5648	-2.31652	0
RUVBL1;SHFM1	-1.5557	-1.95816	-0.0559022
RUVBL1;SMC3	-1.6102	-1.81626	0
RUVBL1;TIMELESS	-1.7977	-0.369516	-0.144134
RUVBL1;UBE2V2	-1.5982	-2.76542	0
RUVBL1;UVSSA	-1.5484	-2.22676	0
SFPQ;VCP	-1.5304	-1.47505	0
SFPQ;VPS72	-1.5829	-2.2812	-0.751947
SHFM1;SHPRH	-1.6017	-1.67607	-0.480958
SHFM1;SMC1A	-1.6841	-2.21793	-0.13045
SHFM1;SMC6	-2.0271	-1.63685	-0.178382
SHFM1;SPIRE1	-1.5725	-1.11273	0
SHFM1;TMEM189.UBE2V1	-1.9583	-1.45267	-0.52723
SHFM1;TOPBP1	-2.0004	-0.702808	0
SHFM1;VPS72	-1.5788	-1.56608	-0.191586
SHFM1;WDHD1	-1.6197	-1.23011	-0.885992
SHFM1;XRCC2	-2.1526	-1.42595	-0.439599
SHFM1;YEATS4	-1.6195	-1.08614	-0.0872235
SLX4;TOP3A	-1.6473	-1.25357	-0.711052
SMARCAD1;XRCC2	-1.7728	0	0
SMARCAL1;UBE2T	-1.9108	-0.460922	0
SMC3;SSRP1	-1.7485	-0.990383	-0.0812156
SMC3;TOPBP1	-2.1208	-1.0197	-0.550694
SMC3;TRRAP	-2.0225	-0.253123	-0.285696
SMC3;UHRF1	-1.7068	-0.776736	-0.474741
SMC3;VPS72	-1.5657	-2.16765	0
SMC6;SWI5	-1.8507	-1.77703	-0.40707
SMC6;XRCC6	-1.6063	-0.676344	-0.187543
SMG1;UPF1	-2.0004	-0.166427	0
SMUG1;WDR70	-1.5695	-0.432393	-0.0710056
SPRTN;TOP3A	-1.7518	0	-0.327468
SSRP1;UHRF1	-1.5046	-1.05927	-0.155044
SUMO1;TERF2	-1.5368	-0.283794	-0.0517751
SUMO1;TRIP12	-1.739	-0.97072	0
SUMO1;TRRAP	-1.8937	-0.347163	-0.388931
SUMO1;UBE2T	-1.7766	-1.07723	0
SUMO1;UPF1	-1.6158	-1.65317	-0.470901
SUMO1;UVSSA	-2.3292	-1.19765	0
SUPT16H;TOPBP1	-2.0261	-2.04217	-0.464831
SUPT16H;UVSSA	-1.6279	-0.476099	0
SUPT16H;VPS72	-1.6877	-2.24411	0
SWI5;VCP	-1.6533	0	-0.298852
TAOK3;UVSSA	-2.1026	-0.0747569	0
TDP2;TERF2	-2.0493	-0.323227	-0.133939
TDP2;UBE2B	-1.5331	0	-0.0351648
TDP2;WDR70	-1.6623	-1.37932	-0.158229
TERF2;UBE2D3	-1.7549	-1.78281	-0.172508
TERF2;UBE2N	-2.0108	-0.844099	0
TERF2;UVSSA	-1.5865	-0.128661	-0.656264
TFPT;UVSSA	-1.5716	-1.30672	0
TICRR;TMEM189.UBE2V1	-2.0403	-2.62172	0
TICRR;VPS72	-2.0533	-2.3644	-0.90233
TICRR;WDHD1	-1.6003	-2.68879	-0.191898
TIMELESS;TOPBP1	-2.2223	0	-0.903322
TNP1;WDR70	-1.7097	-1.74196	-0.634215
TONSL;WDR70	-1.7684	-1.0591	-0.838152
TOP3A;TOPBP1	-1.509	-1.21151	-0.934751
TOP3A;UBE2B	-2.0106	-0.380699	-0.109192
TOP3A;VCP	-1.6065	-1.37868	0
TREX2;VPS72	-1.6411	-2.42437	0
TRIP13;WDHD1	-1.5225	-0.525507	-0.460571
TRRAP;UBE2B	-1.5057	-0.44198	0
TRRAP;UVSSA	-1.6438	-0.349911	0
TRRAP;XRCC3	-1.9857	-1.3474	-0.400758
UBE2B;UVSSA	-2.3982	-0.826265	0
UBE2B;WDR70	-1.6861	-1.4439	-0.580445
UBE2D3;UBE2V2	-1.562	-0.094594	-0.0170352
UBE2T;UFD1L	-1.5208	-0.528982	-0.135975
UBE2V2;XRCC6	-1.5544	0	0
UCHL5;WDR70	-1.7249	-2.59976	-0.273395
UPF1;VPS72	-1.5017	-0.854549	0
UPF1;XAB2	-1.8799	-0.480029	-0.837077
UVRAG;VPS72	-1.6078	-2.13515	0
UVRAG;WDR70	-1.5494	-1.57626	0
UVSSA;VCP	-1.6605	-2.46942	-0.369167
VPS72;WDHD1	-1.7842	-1.98539	0
VPS72;XRCC3	-2.0286	-1.72089	-0.614976
WDR33;WDR70	-1.6207	-0.696029	-0.0693927
WDR70;XAB2	-1.5347	-1.5039	-0.187076
