# Supplementary material for: Comprehensive interrogation of synthetic lethality in the DNA damage response
Source: Nature. 2025 Apr 9;640(8060):1093–102. doi: 10.1038/s41586-025-08815-4 (PMC12018271; doi:10.1038/s41586-025-08815-4)
Supplement: Supplementary file 7 — Annotated ChIP-Seq peaks table. [file 41586_2025_8815_MOESM7_ESM.xlsx]

## Sheet: WT_cruciform
chrom	chromStart	chromEnd	score	strand	signalValue	pValue	qValue	ID	smallRepeats_overlap_fraction	smallRepeat_type	smallRepeat_main_entry
chr9	42734902	42735288	89	.	8.59807	14.2796	8.96946	chr9_42734902_42735288	0.983278	AT-rich	ATATATATATATACACATATATATACATATATACAC
chr16	50754757	50755279	93	.	8.23484	14.6174	9.32842	chr16_50754757_50755279	0.328125	AT-rich	GTATATATATATATATGTATATATATATATGTATATATATAC
chr6	166287915	166288260	73	.	7.93723	12.558	7.34672	chr6_166287915_166288260	0.708333	AT-rich	ATAGATATATATAAATAT
chr17	82586146	82586518	61	.	7.38209	11.321	6.18954	chr17_82586146_82586518	0.404682	other	GGAGACCACAGGGAGGTCAAAGGTGGGCCGGGGGGGAAAGGAGGAGAGG
chr20	49617445	49617762	52	.	6.91833	10.3231	5.24022	chr20_49617445_49617762	0.882353	other	CACCACCCTCTCCACACCCCACCCTCTCCACAC
chr11	84859364	84859684	50	.	6.78959	10.0874	5.02705	chr11_84859364_84859684	0.762452	AT-rich	AT
chr6	134475744	134476063	48	.	6.67816	9.91844	4.87506	chr6_134475744_134476063	0.913978	AT-rich	AT
chr8	25605496	25605832	45	.	6.52931	9.57094	4.55481	chr8_25605496_25605832	0.654912	AT-rich	TATAATATA
chr21	16972441	16972740	41	.	6.37497	9.20098	4.1902	chr21_16972441_16972740	1	AT-rich	TATATAATATATATAGTATATATTATATATA
chr16	28564463	28564786	39	.	6.17844	8.93446	3.96545	chr16_28564463_28564786	1	AT-rich	GTATATATATATATATGTATATATATATATGTATATATATAC
chr1	236097115	236097414	39	.	6.15844	8.88974	3.91967	chr1_236097115_236097414	1	other	GAGCAGGTGGCCAGGGGTGACTCAGAATG
chr6	155029371	155029686	36	.	5.99969	8.58894	3.67831	chr6_155029371_155029686	0.495745	AT-rich	TA
chr13	80478378	80478810	34	.	5.88255	8.30119	3.41533	chr13_80478378_80478810	1	AT-rich	TA
chr6	55543173	55543472	29	.	5.55694	7.76603	2.91501	chr6_55543173_55543472	0.865204	AT-rich	AT
chr14	77269702	77270001	28	.	5.45774	7.71261	2.85577	chr14_77269702_77270001	1	other	TC
chr2	102631995	102632392	24	.	5.22946	7.15674	2.42226	chr2_102631995_102632392	1	AT-rich	AT
chr3	48191541	48192011	23	.	5.20338	7.07143	2.37054	chr3_48191541_48192011	1	AT-rich	TGTATATATACATATACATATATA
chr3	47316484	47316783	17	.	4.83715	6.46645	1.79733	chr3_47316484_47316783	0.80829	AT-rich	TATATATATACATATATACTATATATGTATATGTGTG
chrX	62908244	62908543	16	.	4.57527	6.32866	1.68316	chrX_62908244_62908543	1	AT-rich	ATATATAATATAATAATATATATTACATATAA

## Sheet: SMARCAL1KO_cruciform
chrom	chromStart	chromEnd	score	strand	signalValue	pValue	qValue	ID
chr16	50754814	50755227	310	.	13.4162	36.2882	31.0909	chr16_50754814_50755227
chr1	236097083	236097453	265	.	12.2728	31.5885	26.5813	chr1_236097083_236097453
chr11	84859220	84859595	165	.	10.6625	21.2946	16.5144	chr11_84859220_84859595
chr2	14037086	14037445	123	.	9.56358	17.0368	12.3969	chr2_14037086_14037445
chr6	55543253	55543523	112	.	9.44713	15.8784	11.27	chr6_55543253_55543523
chr1	118387217	118387544	115	.	9.31296	16.1787	11.5766	chr1_118387217_118387544
chr1	196885348	196885685	121	.	9.27853	16.7647	12.1649	chr1_196885348_196885685
chrX	62964987	62965317	122	.	9.27374	16.8237	12.2096	chrX_62964987_62965317
chr18	4510748	4511018	105	.	9.15238	15.1103	10.556	chr18_4510748_4511018
chr13	60977202	60977593	114	.	9.06937	15.9795	11.4207	chr13_60977202_60977593
chr20	63693356	63693772	141	.	8.97915	18.8505	14.1832	chr20_63693356_63693772
chr20	45313228	45313533	110	.	8.90381	15.5967	11.032	chr20_45313228_45313533
chr4	14914449	14914811	105	.	8.82206	15.1555	10.5947	chr4_14914449_14914811
chr17	82586193	82586542	116	.	8.65033	16.2526	11.6808	chr17_82586193_82586542
chrX	64893289	64893631	108	.	8.63226	15.3696	10.8124	chrX_64893289_64893631
chr3	48191568	48191969	106	.	8.57011	15.2088	10.6443	chr3_48191568_48191969
chr3	176181272	176181678	111	.	8.54832	15.7075	11.1517	chr3_176181272_176181678
chr14	26409140	26409473	98	.	8.48056	14.3999	9.89658	chr14_26409140_26409473
chr6	66974303	66974585	91	.	8.26182	13.6029	9.11203	chr6_66974303_66974585
chr2	102631942	102632305	96	.	8.20597	14.1863	9.69175	chr2_102631942_102632305
chr3	145273159	145273522	92	.	8.15265	13.7707	9.26879	chr3_145273159_145273522
chrX	103488606	103488867	88	.	8.13548	13.3495	8.86315	chrX_103488606_103488867
chr4	160586755	160587133	92	.	8.11878	13.7122	9.22969	chr4_160586755_160587133
chr13	80478428	80478801	93	.	8.10887	13.8263	9.36491	chr13_80478428_80478801
chr11	34026640	34026929	89	.	8.04111	13.4033	8.95478	chr11_34026640_34026929
chr2	229180656	229181059	88	.	7.97445	13.3239	8.84049	chr2_229180656_229181059
chrX	128549750	128550111	88	.	7.93582	13.332	8.85663	chrX_128549750_128550111
chr6	61954537	61955514	101	.	7.74151	14.609	10.1659	chr6_61954537_61955514
chr10	41821380	41821789	85	.	7.72721	12.9109	8.52832	chr10_41821380_41821789
chr5	94529091	94529430	82	.	7.7187	12.7145	8.28231	chr5_94529091_94529430
chr9	64123787	64124049	76	.	7.66132	12.0456	7.63148	chr9_64123787_64124049
chr12	39711232	39711499	94	.	7.65154	13.9437	9.44513	chr12_39711232_39711499
chr17	35151072	35151392	75	.	7.5647	11.9818	7.5732	chr17_35151072_35151392
chr4	21589104	21589380	72	.	7.45519	11.5716	7.20427	chr4_21589104_21589380
chr6	157774215	157774444	69	.	7.38323	11.4103	6.99657	chr6_157774215_157774444
chr10	128464381	128464625	70	.	7.37176	11.4075	7.01504	chr10_128464381_128464625
chr10	103251023	103251287	83	.	7.3541	12.8047	8.3515	chr10_103251023_103251287
chr6	1927027	1927255	67	.	7.31502	11.1423	6.74982	chr6_1927027_1927255
chr9	130958612	130958875	74	.	7.24111	11.8079	7.40118	chr9_130958612_130958875
chr3	51015730	51016029	67	.	7.22592	11.128	6.78093	chr3_51015730_51016029
chr19	15950494	15950861	73	.	7.22014	11.7616	7.39264	chr19_15950494_15950861
chr8	22898210	22898562	73	.	7.21838	11.6515	7.30084	chr8_22898210_22898562
chr3	189177387	189177621	68	.	7.20042	11.2217	6.82562	chr3_189177387_189177621
chr8	37150105	37150467	72	.	7.19679	11.6563	7.27546	chr8_37150105_37150467
chr18	53206486	53206722	64	.	7.17354	10.827	6.45545	chr18_53206486_53206722
chr13	74987780	74988148	71	.	7.16893	11.5381	7.1464	chr13_74987780_74988148
chr20	49617332	49617757	81	.	7.16737	12.5945	8.1818	chr20_49617332_49617757
chr4	45874469	45874837	68	.	7.15607	11.1816	6.82937	chr4_45874469_45874837
chr9	42734939	42735262	65	.	7.09709	10.936	6.59585	chr9_42734939_42735262
chr1	147838995	147839243	63	.	7.09177	10.6918	6.34457	chr1_147838995_147839243
chrX	114386790	114387169	66	.	6.95391	10.9407	6.6082	chrX_114386790_114387169
chr15	68964418	68964672	62	.	6.94594	10.562	6.23154	chr15_68964418_68964672
chr4	69430781	69431013	59	.	6.93374	10.3297	5.99014	chr4_69430781_69431013
chr6	134475843	134476182	65	.	6.93133	10.7974	6.50006	chr6_134475843_134476182
chr10	96801571	96801876	63	.	6.91071	10.6323	6.30383	chr10_96801571_96801876
chr11	83753693	83753947	60	.	6.90339	10.4029	6.07538	chr11_83753693_83753947
chr8	136991515	136991773	59	.	6.85204	10.2566	5.954	chr8_136991515_136991773
chr8	144687581	144687879	70	.	6.80243	11.4327	7.04553	chr8_144687581_144687879
chrY	14421657	14421947	58	.	6.79837	10.1913	5.88683	chrY_14421657_14421947
chr3	76730148	76730452	58	.	6.79153	10.1826	5.88574	chr3_76730148_76730452
chr7	159809	160048	57	.	6.79077	10.0634	5.75096	chr7_159809_160048
chr10	17534527	17534917	57	.	6.76709	10.0627	5.74992	chr10_17534527_17534917
chr7	80683426	80683713	59	.	6.76602	10.3216	5.99737	chr7_80683426_80683713
chr13	21377377	21377671	58	.	6.76078	10.101	5.81539	chr13_21377377_21377671
chr6	86105202	86105571	59	.	6.7226	10.2775	5.97863	chr6_86105202_86105571
chr13	55971486	55971753	57	.	6.71044	9.98818	5.7044	chr13_55971486_55971753
chr5	38990553	38990799	55	.	6.69783	9.91104	5.59554	chr5_38990553_38990799
chr2	10063	10350	57	.	6.68586	9.98639	5.70723	chr2_10063_10350
chr20	26208043	26209700	148	.	6.65319	19.4345	14.821	chr20_26208043_26209700
chr22	36751541	36751778	55	.	6.62677	9.83455	5.52863	chr22_36751541_36751778
chr18	76098234	76098607	57	.	6.62533	9.96076	5.75933	chr18_76098234_76098607
chr7	32420074	32420395	57	.	6.61182	10.0108	5.74678	chr7_32420074_32420395
chr16	60884275	60884594	55	.	6.59275	9.81171	5.54332	chr16_60884275_60884594
chr14	83433905	83434283	54	.	6.58746	9.76434	5.49452	chr14_83433905_83434283
chr7	148331524	148331815	53	.	6.56971	9.64687	5.3697	chr7_148331524_148331815
chr10	44662842	44663089	53	.	6.55394	9.66909	5.38445	chr10_44662842_44663089
chr16	1025267	1025700	60	.	6.55049	10.3689	6.05378	chr16_1025267_1025700
chr8	25605432	25605717	56	.	6.54714	9.95622	5.67628	chr8_25605432_25605717
chr20	30283881	30284192	56	.	6.51412	9.96156	5.66373	chr20_30283881_30284192
chr4	38734114	38734373	54	.	6.49889	9.71459	5.43882	chr4_38734114_38734373
chr12	127165837	127166458	62	.	6.47771	10.5014	6.22137	chr12_127165837_127166458
chrX	131997682	131997957	52	.	6.47081	9.48213	5.23087	chrX_131997682_131997957
chr15	79743932	79744303	51	.	6.41317	9.45902	5.19701	chr15_79743932_79744303
chr1	151641588	151641900	52	.	6.39523	9.49131	5.22568	chr1_151641588_151641900
chr6	128668748	128668969	49	.	6.35135	9.21795	4.96419	chr6_128668748_128668969
chr10	127797383	127797659	53	.	6.33866	9.67838	5.39038	chr10_127797383_127797659
chr14	87771169	87771577	50	.	6.32444	9.23605	5.01892	chr14_87771169_87771577
chr17	71609833	71610069	48	.	6.28665	9.09645	4.87	chr17_71609833_71610069
chr2	190314177	190314425	48	.	6.28357	9.11947	4.8874	chr2_190314177_190314425
chr11	102731034	102731260	47	.	6.21295	9.00724	4.76025	chr11_102731034_102731260
chr17	841422	841690	50	.	6.1811	9.32213	5.0528	chr17_841422_841690
chrX	818185	818564	48	.	6.17982	9.03666	4.8189	chrX_818185_818564
chr5	128539663	128539982	46	.	6.12571	8.80967	4.62271	chr5_128539663_128539982
chr1	210653890	210654161	45	.	6.11846	8.76389	4.56248	chr1_210653890_210654161
chr17	80744115	80744364	49	.	6.10027	9.16089	4.9362	chr17_80744115_80744364
chr4	12108366	12108926	50	.	6.09692	9.26751	5.03382	chr4_12108366_12108926
chr4	189557646	189557867	44	.	6.09016	8.72038	4.49652	chr4_189557646_189557867
chr6	56211030	56211390	45	.	6.08267	8.75531	4.54388	chr6_56211030_56211390
chr6	100607998	100608219	44	.	6.0652	8.68884	4.4882	chr6_100607998_100608219
chr6	166020795	166021023	44	.	6.05729	8.63123	4.4136	chr6_166020795_166021023
chr22	16053848	16054145	53	.	6.04348	9.60145	5.35193	chr22_16053848_16054145
chr22	32213560	32213789	43	.	6.04111	8.59282	4.37949	chr22_32213560_32213789
chr6	69567038	69567349	45	.	6.03449	8.73025	4.53806	chr6_69567038_69567349
chr4	178953308	178953639	46	.	6.03317	8.88321	4.64631	chr4_178953308_178953639
chr5	4095163	4095522	45	.	6.02401	8.72666	4.55703	chr5_4095163_4095522
chr20	61045941	61046252	46	.	6.02366	8.86704	4.67287	chr20_61045941_61046252
chr5	29784047	29784279	43	.	6.02013	8.5615	4.36211	chr5_29784047_29784279
chr7	137472057	137472318	43	.	6.01193	8.56968	4.38685	chr7_137472057_137472318
chr11	42681896	42682265	44	.	5.96951	8.67892	4.48684	chr11_42681896_42682265
chr2	163660710	163660954	42	.	5.95519	8.48174	4.29486	chr2_163660710_163660954
chr4	80902303	80902616	43	.	5.95291	8.48501	4.31169	chr4_80902303_80902616
chr22	42324016	42324274	43	.	5.95277	8.57469	4.37871	chr22_42324016_42324274
chr1	11522548	11522835	42	.	5.91117	8.3819	4.22398	chr1_11522548_11522835
chr12	163089	163389	42	.	5.90796	8.41348	4.25934	chr12_163089_163389
chr2	1750458	1750738	41	.	5.89948	8.35712	4.19458	chr2_1750458_1750738
chr5	101087898	101088180	41	.	5.87476	8.30356	4.12671	chr5_101087898_101088180
chr16	494804	495065	41	.	5.84504	8.33151	4.15724	chr16_494804_495065
chr5	27790677	27791219	40	.	5.84344	8.24837	4.0837	chr5_27790677_27791219
chr6	87128330	87128631	45	.	5.83165	8.7844	4.57494	chr6_87128330_87128631
chr8	104100957	104101179	42	.	5.81645	8.48857	4.29489	chr8_104100957_104101179
chr7	45811734	45812070	50	.	5.78345	9.28001	5.03274	chr7_45811734_45812070
chr20	62398011	62398246	44	.	5.77211	8.61453	4.40042	chr20_62398011_62398246
chr17	28224250	28224480	37	.	5.71589	7.95775	3.78732	chr17_28224250_28224480
chr7	1996084	1996343	39	.	5.69623	8.10546	3.95587	chr7_1996084_1996343
chr8	35271549	35271770	38	.	5.68619	8.00605	3.87438	chr8_35271549_35271770
chr15	99799801	99800072	37	.	5.68381	7.90922	3.75484	chr15_99799801_99800072
chr5	142026175	142026479	41	.	5.67114	8.32062	4.15834	chr5_142026175_142026479
chr5	181045786	181046261	38	.	5.66412	7.96353	3.83825	chr5_181045786_181046261
chr10	76639117	76639338	37	.	5.66303	7.90876	3.78011	chr10_76639117_76639338
chr2	241896532	241896761	37	.	5.60007	7.84577	3.70162	chr2_241896532_241896761
chr16	88712970	88713247	36	.	5.58667	7.73589	3.60954	chr16_88712970_88713247
chr21	45500495	45500955	39	.	5.58451	8.12146	3.95354	chr21_45500495_45500955
chr15	29949452	29949678	39	.	5.58394	8.10525	3.91977	chr15_29949452_29949678
chr13	114231127	114231432	37	.	5.57421	7.86836	3.73513	chr13_114231127_114231432
chr15	100710231	100710522	36	.	5.57168	7.72341	3.61646	chr15_100710231_100710522
chr8	100426481	100426839	36	.	5.57013	7.81179	3.68208	chr8_100426481_100426839
chr5	415344	415683	42	.	5.56562	8.42467	4.24506	chr5_415344_415683
chr4	79352918	79353689	50	.	5.56317	9.2689	5.01171	chr4_79352918_79353689
chr5	106553258	106553503	35	.	5.54122	7.65657	3.55164	chr5_106553258_106553503
chr7	42054904	42055219	35	.	5.52977	7.68037	3.5977	chr7_42054904_42055219
chr10	126672611	126672832	36	.	5.52817	7.72529	3.61245	chr10_126672611_126672832
chr13	108258503	108258810	35	.	5.51994	7.62011	3.50967	chr13_108258503_108258810
chr2	5022609	5022841	34	.	5.51337	7.57082	3.44735	chr2_5022609_5022841
chr1	3583594	3583815	36	.	5.50735	7.79235	3.63563	chr1_3583594_3583815
chr8	132187738	132187959	34	.	5.4885	7.61721	3.47736	chr8_132187738_132187959
chr7	155350232	155350698	36	.	5.48623	7.7815	3.63937	chr7_155350232_155350698
chr6	80620968	80621607	39	.	5.47857	8.08694	3.96753	chr6_80620968_80621607
chr2	32460052	32460352	35	.	5.45407	7.55912	3.50565	chr2_32460052_32460352
chr10	126120902	126121276	35	.	5.44951	7.69124	3.55883	chr10_126120902_126121276
chr1	108523752	108524013	33	.	5.44215	7.44571	3.34454	chr1_108523752_108524013
chr20	63948544	63948772	34	.	5.44095	7.56835	3.44805	chr20_63948544_63948772
chr9	125234483	125234704	37	.	5.44063	7.87898	3.74098	chr9_125234483_125234704
chr11	11246937	11247174	33	.	5.43693	7.43175	3.32173	chr11_11246937_11247174
chr10	41832450	41832735	89	.	5.4334	13.3869	8.92059	chr10_41832450_41832735
chrX	89319623	89319905	33	.	5.42407	7.44154	3.36298	chrX_89319623_89319905
chr6	3222047	3222268	33	.	5.41712	7.42629	3.31447	chr6_3222047_3222268
chr16	458435	458656	34	.	5.41371	7.53135	3.40392	chr16_458435_458656
chr11	133932596	133932880	35	.	5.40781	7.55904	3.50442	chr11_133932596_133932880
chr1	124993954	124994305	43	.	5.39932	8.46848	4.31237	chr1_124993954_124994305
chr2	13362679	13362997	33	.	5.38767	7.39808	3.34252	chr2_13362679_13362997
chr10	23790442	23790695	32	.	5.37474	7.35278	3.28959	chr10_23790442_23790695
chr8	56271929	56272150	32	.	5.37381	7.37392	3.26397	chr8_56271929_56272150
chr15	25528173	25528431	32	.	5.37377	7.31981	3.2243	chr15_25528173_25528431
chr5	1569908	1570217	34	.	5.37218	7.57614	3.46806	chr5_1569908_1570217
chr4	12640294	12640635	32	.	5.36537	7.33771	3.2818	chr4_12640294_12640635
chr17	83127601	83127853	34	.	5.3548	7.52086	3.45216	chr17_83127601_83127853
chr13	86115064	86115285	31	.	5.35408	7.28423	3.19366	chr13_86115064_86115285
chr10	8362690	8363114	32	.	5.35052	7.33425	3.24856	chr10_8362690_8363114
chr10	62371058	62371388	40	.	5.33665	8.18215	4.01385	chr10_62371058_62371388
chr10	32528650	32528871	32	.	5.33158	7.31105	3.25727	chr10_32528650_32528871
chr16	4344349	4344570	33	.	5.31279	7.48564	3.36673	chr16_4344349_4344570
chr1	9411055	9411314	32	.	5.30157	7.29048	3.20389	chr1_9411055_9411314
chr10	128259987	128260208	30	.	5.29905	7.16804	3.07222	chr10_128259987_128260208
chr3	93796296	93796530	33	.	5.28934	7.50167	3.39198	chr3_93796296_93796530
chr20	29411260	29411516	32	.	5.28201	7.31827	3.22134	chr20_29411260_29411516
chr7	109093425	109093646	31	.	5.26264	7.19429	3.1442	chr7_109093425_109093646
chr1	853588	853837	30	.	5.26133	7.09204	3.00963	chr1_853588_853837
chr3	440151	440463	30	.	5.23993	7.11584	3.08352	chr3_440151_440463
chr2	67906356	67906607	30	.	5.23945	7.11509	3.08182	chr2_67906356_67906607
chr9	38324841	38325241	30	.	5.23683	7.06793	3.00622	chr9_38324841_38325241
chr16	88193044	88193300	31	.	5.23667	7.18147	3.11066	chr16_88193044_88193300
chr14	99927939	99928160	29	.	5.23647	7.05436	2.98697	chr14_99927939_99928160
chr3	146096673	146096948	30	.	5.22722	7.07385	3.0112	chr3_146096673_146096948
chr19	1142004	1142237	34	.	5.2234	7.61137	3.48573	chr19_1142004_1142237
chr20	28930402	28930757	35	.	5.21552	7.6528	3.5388	chr20_28930402_28930757
chr6	25299030	25299251	29	.	5.20857	7.03705	2.96588	chr6_25299030_25299251
chr10	126576526	126576767	30	.	5.2057	7.05233	3.01829	chr10_126576526_126576767
chr14	54204131	54204352	29	.	5.20185	6.98994	2.92376	chr14_54204131_54204352
chr1	92948710	92948931	29	.	5.20141	7.00272	2.95034	chr1_92948710_92948931
chr6	8827717	8827963	29	.	5.20048	6.98127	2.91477	chr6_8827717_8827963
chr20	29719632	29719853	44	.	5.18853	8.64546	4.42425	chr20_29719632_29719853
chr9	10184	10405	30	.	5.18783	7.10947	3.05713	chr9_10184_10405
chr13	113824184	113824405	29	.	5.18698	7.03982	2.95621	chr13_113824184_113824405
chr11	134656599	134656912	29	.	5.18041	6.99254	2.96497	chr11_134656599_134656912
chr14	20506202	20506487	28	.	5.17261	6.9376	2.87591	chr14_20506202_20506487
chr16	1185607	1185852	28	.	5.16173	6.92033	2.87042	chr16_1185607_1185852
chr19	17708209	17708430	28	.	5.13804	6.90479	2.87076	chr19_17708209_17708430
chr10	131851024	131851245	29	.	5.1259	7.05165	2.98698	chr10_131851024_131851245
chr1	144858730	144859073	33	.	5.124	7.49928	3.37497	chr1_144858730_144859073
chr16	82220575	82220899	28	.	5.12227	6.89532	2.89082	chr16_82220575_82220899
chr7	98811240	98811587	28	.	5.1001	6.90161	2.86725	chr7_98811240_98811587
chr4	1397572	1398388	37	.	5.0806	7.78673	3.70047	chr4_1397572_1398388
chr20	29299390	29299675	43	.	5.07736	8.5134	4.31199	chr20_29299390_29299675
chr4	159746975	159747269	28	.	5.07397	6.81217	2.82339	chr4_159746975_159747269
chr12	37360421	37360776	53	.	5.07103	9.52823	5.30955	chr12_37360421_37360776
chr7	62652261	62652488	27	.	5.06569	6.74682	2.70932	chr7_62652261_62652488
chr3	99263579	99263800	26	.	5.06099	6.72939	2.69525	chr3_99263579_99263800
chr7	61829203	61829572	27	.	5.05188	6.76561	2.76253	chr7_61829203_61829572
chr16	14486995	14487239	26	.	5.04826	6.72354	2.68546	chr16_14486995_14487239
chr19	54413641	54414012	28	.	5.03917	6.8695	2.82978	chr19_54413641_54414012
chr3	93781364	93781585	31	.	5.03916	7.17025	3.11247	chr3_93781364_93781585
chrX	126581055	126581410	27	.	5.02772	6.7488	2.72453	chrX_126581055_126581410
chr20	58830453	58830674	27	.	5.02368	6.80214	2.78089	chr20_58830453_58830674
chr22	16002639	16002958	31	.	4.99596	7.13436	3.12104	chr22_16002639_16002958
chr3	65440695	65441002	26	.	4.96424	6.60912	2.64158	chr3_65440695_65441002
chr22	16065741	16066063	31	.	4.94216	7.22757	3.19194	chr22_16065741_16066063
chr8	127849723	127850018	71	.	4.93146	11.5313	7.15566	chr8_127849723_127850018
chr6	84244540	84244766	24	.	4.91723	6.4794	2.46319	chr6_84244540_84244766
chr13	100986224	100986445	25	.	4.91637	6.52141	2.54063	chr13_100986224_100986445
chr9	399970	400291	24	.	4.90281	6.45937	2.45116	chr9_399970_400291
chr20	46789173	46789394	24	.	4.86646	6.38929	2.40448	chr20_46789173_46789394
chr10	123254442	123254663	25	.	4.86293	6.63045	2.58935	chr10_123254442_123254663
chr16	33491707	33491928	23	.	4.84436	6.36561	2.38672	chr16_33491707_33491928
chr3	140419428	140419738	24	.	4.84315	6.41226	2.44148	chr3_140419428_140419738
chr20	6462818	6463039	24	.	4.83016	6.35943	2.42576	chr20_6462818_6463039
chr12	39712219	39712440	28	.	4.82423	6.94573	2.89427	chr12_39712219_39712440
chr15	19836365	19836598	24	.	4.82064	6.4197	2.42752	chr15_19836365_19836598
chr6	41041329	41041550	22	.	4.81308	6.2887	2.29953	chr6_41041329_41041550
chr19	15674027	15674248	22	.	4.80416	6.26997	2.28251	chr19_15674027_15674248
chr11	61391266	61391487	23	.	4.80002	6.26271	2.30718	chr11_61391266_61391487
chr20	53382872	53383093	23	.	4.79029	6.27744	2.3192	chr20_53382872_53383093
chr11	196154	196500	23	.	4.7763	6.38168	2.39849	chr11_196154_196500
chr16	46653224	46653445	22	.	4.77296	6.20492	2.24553	chr16_46653224_46653445
chr14	102677191	102677412	22	.	4.77278	6.21475	2.23674	chr14_102677191_102677412
chr1	1382350	1382571	22	.	4.76778	6.19749	2.22503	chr1_1382350_1382571
chr8	144233307	144233528	23	.	4.76413	6.28521	2.32917	chr8_144233307_144233528
chr11	126226257	126226478	22	.	4.76204	6.23377	2.29008	chr11_126226257_126226478
chr6	167169108	167169587	23	.	4.74736	6.27119	2.33131	chr6_167169108_167169587
chr16	846795	847027	22	.	4.74223	6.16098	2.21192	chr16_846795_847027
chr6	117923611	117923832	22	.	4.73682	6.23329	2.26487	chr6_117923611_117923832
chr4	67398492	67398763	37	.	4.71052	7.86684	3.71484	chr4_67398492_67398763
chr7	158099461	158099682	21	.	4.70262	6.06865	2.10971	chr7_158099461_158099682
chr20	21086453	21086828	21	.	4.66171	6.03339	2.12544	chr20_21086453_21086828
chr15	64576877	64577372	21	.	4.65451	6.04393	2.14831	chr15_64576877_64577372
chr7	158360911	158361221	23	.	4.64978	6.32276	2.3561	chr7_158360911_158361221
chr1	202624858	202625222	21	.	4.64623	5.99934	2.10052	chr1_202624858_202625222
chr1	31431969	31432190	20	.	4.64372	6.00321	2.06956	chr1_31431969_31432190
chr19	55225000	55225221	20	.	4.63458	6.00468	2.07949	chr19_55225000_55225221
chr7	8152540	8152761	20	.	4.62987	5.95729	2.02126	chr7_8152540_8152761
chr9	121166940	121167161	20	.	4.62607	5.99791	2.0642	chr9_121166940_121167161
chr7	159203076	159203638	21	.	4.61996	6.04976	2.11201	chr7_159203076_159203638
chr12	131626998	131627427	22	.	4.60373	6.16374	2.20373	chr12_131626998_131627427
chr11	92705370	92705896	20	.	4.58661	5.91959	2.00911	chr11_92705370_92705896
chr1	7990193	7990557	19	.	4.57991	5.85499	1.9282	chr1_7990193_7990557
chr7	155328708	155328929	20	.	4.57382	5.91692	2.02268	chr7_155328708_155328929
chr8	143321586	143322016	23	.	4.55944	6.33359	2.35909	chr8_143321586_143322016
chr10	35549397	35550324	110	.	4.53814	15.5436	11.0595	chr10_35549397_35550324
chr9	89671554	89671775	19	.	4.53764	5.80101	1.91152	chr9_89671554_89671775
chr21	8986937	8988188	34	.	4.52734	7.60246	3.49928	chr21_8986937_8988188
chr17	81005627	81005848	18	.	4.50886	5.71523	1.81951	chr17_81005627_81005848
chr5	1539920	1540232	18	.	4.49545	5.781	1.88923	chr5_1539920_1540232
chr17	80700440	80700728	18	.	4.49108	5.69977	1.82688	chr17_80700440_80700728
chr19	45701096	45701317	18	.	4.49094	5.72693	1.83834	chr19_45701096_45701317
chr4	189308794	189309494	20	.	4.47645	5.91666	2.00642	chr4_189308794_189309494
chr10	39457069	39457290	19	.	4.46868	5.83781	1.93709	chr10_39457069_39457290
chr16	89137388	89137609	17	.	4.46457	5.65455	1.7789	chr16_89137388_89137609
chr10	132358837	132359058	18	.	4.45797	5.72749	1.85386	chr10_132358837_132359058
chr9	107257135	107257356	17	.	4.45608	5.63483	1.75133	chr9_107257135_107257356
chr9	83848102	83848551	17	.	4.45478	5.62873	1.76372	chr9_83848102_83848551
chr20	64286768	64287361	19	.	4.44687	5.84989	1.9494	chr20_64286768_64287361
chr1	41545305	41545526	17	.	4.43399	5.59515	1.71542	chr1_41545305_41545526
chr1	4144523	4144766	17	.	4.43239	5.58721	1.71195	chr1_4144523_4144766
chr16	89908612	89908833	18	.	4.40173	5.76394	1.87969	chr16_89908612_89908833
chr17	2354832	2355053	16	.	4.39572	5.52921	1.66656	chr17_2354832_2355053
chr8	141550767	141551196	17	.	4.39505	5.58594	1.72251	chr8_141550767_141551196
chr1	144103648	144104401	56	.	4.3712	9.84408	5.60662	chr1_144103648_144104401
chr5	46423371	46423592	17	.	4.35784	5.58355	1.72807	chr5_46423371_46423592
chr22	50397515	50397865	16	.	4.35349	5.47673	1.6518	chr22_50397515_50397865
chr20	64132195	64132628	20	.	4.31429	5.90854	2.01637	chr20_64132195_64132628
chr5	14634375	14634689	15	.	4.3007	5.35673	1.54052	chr5_14634375_14634689
chr5	76984760	76985112	15	.	4.29292	5.37548	1.55658	chr5_76984760_76985112
chr6	170495526	170495747	15	.	4.28842	5.35386	1.54433	chr6_170495526_170495747
chr21	8809917	8810781	20	.	4.28391	5.8979	2.00548	chr21_8809917_8810781
chr2	233397299	233397520	15	.	4.27034	5.33019	1.51826	chr2_233397299_233397520
chr20	30158098	30158474	18	.	4.27011	5.63226	1.80646	chr20_30158098_30158474
chr18	13262089	13262334	14	.	4.24757	5.30956	1.49972	chr18_13262089_13262334
chr5	106564670	106564891	14	.	4.23717	5.25125	1.44292	chr5_106564670_106564891
chr5	1272630	1272891	15	.	4.2314	5.36165	1.54287	chr5_1272630_1272891
chr2	100016074	100016295	14	.	4.21979	5.22218	1.4219	chr2_100016074_100016295
chr12	119918703	119918937	14	.	4.219	5.23074	1.4401	chr12_119918703_119918937
chr6	166748985	166749558	14	.	4.21885	5.22242	1.42769	chr6_166748985_166749558
chr4	131750249	131750868	13	.	4.17038	5.17207	1.39996	chr4_131750249_131750868
chr17	83068226	83068724	13	.	4.1598	5.13652	1.36447	chr17_83068226_83068724
chr5	179134586	179135089	13	.	4.15626	5.12238	1.3557	chr5_179134586_179135089
chr17	220252	220473	14	.	4.1263	5.24713	1.45529	chr17_220252_220473
chr4	1046167	1046615	12	.	4.10045	5.03276	1.28602	chr4_1046167_1046615
chr1	115359665	115359886	11	.	4.03844	4.91017	1.1842	chr1_115359665_115359886
chr2	43103900	43104386	11	.	4.0205	4.88653	1.17079	chr2_43103900_43104386
chr20	16227219	16227572	11	.	3.99214	4.83472	1.12984	chr20_16227219_16227572
chr9	136535681	136535953	10	.	3.89842	4.69816	1.0283	chr9_136535681_136535953
chr16	33338606	33339543	25	.	3.8832	6.53053	2.55126	chr16_33338606_33339543
chr4	186435126	186436506	24	.	3.8767	6.37998	2.43102	chr4_186435126_186436506
chr10	35667067	35667763	72	.	3.87497	11.6816	7.28829	chr10_35667067_35667763
chr10	35425990	35426216	50	.	3.84858	9.29401	5.03168	chr10_35425990_35426216
chr20	29755881	29756127	22	.	3.84407	6.22564	2.2706	chr20_29755881_29756127
chr10	41833513	41833797	33	.	3.75455	7.37457	3.30501	chr10_41833513_41833797
chr8	122536320	122536677	11	.	3.6951	4.90822	1.18885	chr8_122536320_122536677
chr10	35362914	35363145	44	.	3.66243	8.65464	4.43091	chr10_35362914_35363145
chr4	67400482	67400955	11	.	3.56131	4.90785	1.19591	chr4_67400482_67400955
chr10	33910276	33910504	29	.	3.51223	7.01947	2.94054	chr10_33910276_33910504
chr20	29305209	29305942	19	.	3.28605	5.89771	1.98594	chr20_29305209_29305942
chr22	15957401	15957818	15	.	3.19316	5.30038	1.50086	chr22_15957401_15957818
chr1	144102296	144102636	15	.	3.18001	5.4034	1.58467	chr1_144102296_144102636
chr10	34815414	34815671	38	.	3.17444	8.03461	3.88762	chr10_34815414_34815671
chr20	30502779	30504454	46	.	3.01954	8.80101	4.63004	chr20_30502779_30504454
chr10	35469844	35470224	13	.	2.77421	5.07292	1.32058	chr10_35469844_35470224
chr10	34978473	34978982	15	.	2.66928	5.31835	1.5146	chr10_34978473_34978982

## Sheet: sgFANCM_cruciform
chrom	chromStart	chromEnd	score	strand	signalValue	pValue	qValue	ID
chr1	236097127	236097431	169	.	9.0985	21.3889	16.9827	chr1_236097127_236097431
chr10	41821386	41821792	172	.	8.76125	21.6627	17.2418	chr10_41821386_41821792
chr3	58808393	58808630	118	.	8.14812	16.1659	11.886	chr3_58808393_58808630
chr14	87771155	87771482	98	.	7.5731	14.0331	9.84198	chr14_87771155_87771482
chr4	20472388	20472652	92	.	7.42507	13.4424	9.25504	chr4_20472388_20472652
chr4	12640222	12640675	106	.	7.4174	14.8939	10.6314	chr4_12640222_12640675
chr12	17097637	17097897	87	.	7.13976	12.9025	8.74851	chr12_17097637_17097897
chr13	55971506	55971822	73	.	6.91448	11.4269	7.35582	chr13_55971506_55971822
chr9	64123710	64124005	72	.	6.80403	11.3292	7.24131	chr9_64123710_64124005
chr7	62652264	62652552	74	.	6.70683	11.5686	7.46885	chr7_62652264_62652552
chr4	131743371	131743679	69	.	6.54852	11.0759	6.99101	chr4_131743371_131743679
chr2	229180662	229181030	67	.	6.47819	10.8269	6.77992	chr2_229180662_229181030
chr1	4302998	4303304	70	.	6.47194	11.139	7.0468	chr1_4302998_4303304
chr20	61045968	61046257	69	.	6.43301	11.0696	6.99166	chr20_61045968_61046257
chr16	50754875	50755181	73	.	6.42377	11.4782	7.38531	chr16_50754875_50755181
chr11	103404914	103405171	79	.	6.40983	12.0648	7.94437	chr11_103404914_103405171
chr15	19815447	19815950	74	.	6.325	11.5417	7.47511	chr15_19815447_19815950
chr5	106553316	106553572	60	.	6.30245	10.108	6.09084	chr5_106553316_106553572
chr1	210653851	210654086	70	.	6.14983	11.133	7.03635	chr1_210653851_210654086
chr20	49617397	49617658	66	.	6.11389	10.7076	6.67422	chr20_49617397_49617658
chr21	45376123	45376325	63	.	6.0346	10.3718	6.32026	chr21_45376123_45376325
chr1	124993964	124994274	110	.	6.02805	15.2223	11.0162	chr1_124993964_124994274
chr7	62592382	62592588	63	.	5.98152	10.4264	6.36832	chr7_62592382_62592588
chr1	200487568	200488253	60	.	5.9045	10.0506	6.05188	chr1_200487568_200488253
chr22	16065766	16066065	82	.	5.88931	12.4246	8.28058	chr22_16065766_16066065
chr20	26209071	26209704	105	.	5.79342	14.7479	10.5292	chr20_26209071_26209704
chr13	80478502	80478735	47	.	5.78598	8.71368	4.75789	chr13_80478502_80478735
chr7	61829208	61829424	51	.	5.73912	9.10124	5.12982	chr7_61829208_61829424
chrX	104939079	104939277	45	.	5.69254	8.48516	4.5399	chrX_104939079_104939277
chr18	79684882	79685085	49	.	5.66767	8.96299	4.97863	chr18_79684882_79685085
chr9	61667239	61667492	57	.	5.6643	9.76118	5.76557	chr9_61667239_61667492
chr12	37360439	37360737	108	.	5.63139	15.0505	10.8166	chr12_37360439_37360737
chr7	57905572	57905771	57	.	5.62848	9.80367	5.78187	chr7_57905572_57905771
chr5	46363950	46364258	102	.	5.61716	14.431	10.254	chr5_46363950_46364258
chr20	28930451	28930746	78	.	5.58195	11.9758	7.84882	chr20_28930451_28930746
chr15	68964330	68964648	51	.	5.50539	9.06307	5.13366	chr15_68964330_68964648
chr15	99799755	99800242	53	.	5.48	9.32409	5.32196	chr15_99799755_99800242
chr6	128668760	128668949	40	.	5.46598	7.97513	4.05764	chr6_128668760_128668949
chr17	82586211	82586518	55	.	5.44993	9.57577	5.58719	chr17_82586211_82586518
chrY	10223642	10223893	43	.	5.40522	8.3127	4.38012	chrY_10223642_10223893
chr4	79353017	79353685	55	.	5.39403	9.51405	5.52906	chr4_79353017_79353685
chr11	50478654	50478846	45	.	5.37789	8.55689	4.59248	chr11_50478654_50478846
chr16	10723893	10724134	40	.	5.35731	7.97461	4.09761	chr16_10723893_10724134
chr11	48829158	48829365	45	.	5.3289	8.43636	4.51356	chr11_48829158_48829365
chr20	26208048	26208441	88	.	5.31828	13.0283	8.87393	chr20_26208048_26208441
chr22	16053854	16054158	68	.	5.28863	10.9645	6.89639	chr22_16053854_16054158
chr6	122848788	122849013	38	.	5.28839	7.70313	3.82073	chr6_122848788_122849013
chr12	38050899	38051113	52	.	5.27709	9.19827	5.22996	chr12_38050899_38051113
chr10	41832429	41832740	190	.	5.27614	23.5162	19.071	chr10_41832429_41832740
chr1	124984313	124984928	85	.	5.26711	12.6878	8.56795	chr1_124984313_124984928
chr8	22898231	22898493	43	.	5.26534	8.23389	4.35288	chr8_22898231_22898493
chr10	39315890	39316091	39	.	5.21085	7.82408	3.92018	chr10_39315890_39316091
chr21	39974631	39974826	36	.	5.1737	7.55677	3.67976	chr21_39974631_39974826
chr2	131385506	131385705	37	.	5.14775	7.66358	3.7789	chr2_131385506_131385705
chr10	118181549	118181839	35	.	5.12827	7.33708	3.50271	chr10_118181549_118181839
chr7	69332167	69332364	37	.	5.12646	7.66993	3.78332	chr7_69332167_69332364
chr3	191293911	191294100	33	.	5.11537	7.22164	3.36031	chr3_191293911_191294100
chr12	127165916	127166442	44	.	5.10849	8.3344	4.43282	chr12_127165916_127166442
chr11	48793722	48793917	52	.	5.09583	9.26772	5.27169	chr11_48793722_48793917
chr7	141805109	141805298	34	.	5.07523	7.34647	3.47762	chr7_141805109_141805298
chr20	30158103	30158462	57	.	5.07441	9.71859	5.7137	chr20_30158103_30158462
chr5	181045805	181046092	40	.	5.04349	7.97675	4.0799	chr5_181045805_181046092
chr17	65844972	65845236	33	.	5.02688	7.13273	3.306	chr17_65844972_65845236
chr1	50075834	50076023	31	.	4.99616	6.98655	3.14695	chr1_50075834_50076023
chr5	415468	415692	33	.	4.98998	7.24335	3.38123	chr5_415468_415692
chr4	1397511	1397885	44	.	4.98715	8.31739	4.42036	chr4_1397511_1397885
chr15	90647212	90647423	35	.	4.96001	7.39723	3.53035	chr15_90647212_90647423
chr20	30283830	30284141	46	.	4.94679	8.53791	4.60523	chr20_30283830_30284141
chr10	39457089	39457348	50	.	4.94301	9.06924	5.09258	chr10_39457089_39457348
chr20	29719641	29719895	85	.	4.92989	12.7107	8.57227	chr20_29719641_29719895
chr10	18571295	18571484	32	.	4.92499	7.05944	3.2189	chr10_18571295_18571484
chr20	46789130	46789331	33	.	4.91077	7.23845	3.38512	chr20_46789130_46789331
chr20	29411301	29411577	37	.	4.8897	7.61701	3.7317	chr20_29411301_29411577
chr3	93781358	93781620	58	.	4.82187	9.85511	5.84778	chr3_93781358_93781620
chr3	90452893	90453151	75	.	4.81121	11.6578	7.56309	chr3_90452893_90453151
chr9	121166976	121167165	31	.	4.76802	6.95163	3.16006	chr9_121166976_121167165
chr2	100654167	100654356	28	.	4.76276	6.63924	2.83711	chr2_100654167_100654356
chr21	8986930	8987310	52	.	4.71847	9.18953	5.23116	chr21_8986930_8987310
chr22	15162024	15162286	61	.	4.70928	10.133	6.12273	chr22_15162024_15162286
chr17	80744103	80744324	29	.	4.70167	6.80695	2.98811	chr17_80744103_80744324
chr6	168932314	168932505	32	.	4.6931	7.00296	3.20001	chr6_168932314_168932505
chr10	39365931	39366120	34	.	4.67779	7.28534	3.42783	chr10_39365931_39366120
chr3	93796311	93796515	36	.	4.6444	7.55261	3.66556	chr3_93796311_93796515
chr9	134014182	134014385	28	.	4.61618	6.66739	2.87234	chr9_134014182_134014385
chr1	144858694	144858901	32	.	4.61066	7.04682	3.22238	chr1_144858694_144858901
chr1	228555122	228555404	34	.	4.59767	7.237	3.4136	chr1_228555122_228555404
chr1	10235986	10236175	24	.	4.59677	6.21575	2.47705	chr1_10235986_10236175
chr22	16002674	16002893	42	.	4.59124	8.14135	4.23783	chr22_16002674_16002893
chr17	201725	201914	28	.	4.57401	6.66627	2.86026	chr17_201725_201914
chr13	113262853	113263047	26	.	4.51039	6.40944	2.65529	chr13_113262853_113263047
chr8	140942752	140942957	24	.	4.50413	6.14728	2.40644	chr8_140942752_140942957
chr7	57911283	57911472	38	.	4.50395	7.73406	3.8269	chr7_57911283_57911472
chr10	39299342	39299555	22	.	4.46874	6.00253	2.29178	chr10_39299342_39299555
chr7	159203367	159203747	25	.	4.46464	6.34488	2.58612	chr7_159203367_159203747
chr16	14486937	14487126	23	.	4.42957	6.03768	2.33545	chr16_14486937_14487126
chr1	144103385	144104314	54	.	4.42944	9.38815	5.41394	chr1_144103385_144104314
chr20	29716388	29716645	60	.	4.40467	10.115	6.07337	chr20_29716388_29716645
chrX	58371682	58371871	24	.	4.39711	6.22359	2.48511	chrX_58371682_58371871
chr17	841439	841706	29	.	4.37369	6.76691	2.97916	chr17_841439_841706
chr3	119165341	119165539	21	.	4.37127	5.8338	2.12937	chr3_119165341_119165539
chr1	228556080	228556271	27	.	4.36845	6.52619	2.7213	chr1_228556080_228556271
chr10	103251007	103251269	27	.	4.36131	6.58236	2.79663	chr10_103251007_103251269
chr2	909962	910154	24	.	4.34136	6.13592	2.40199	chr2_909962_910154
chr11	85998006	85998195	19	.	4.33138	5.66274	1.98975	chr11_85998006_85998195
chr3	90271334	90271567	28	.	4.32703	6.63618	2.8438	chr3_90271334_90271567
chr13	112873020	112873256	25	.	4.32589	6.32557	2.56777	chr13_112873020_112873256
chr1	124954849	124955048	39	.	4.32041	7.83003	3.9372	chr1_124954849_124955048
chr12	30659603	30659881	19	.	4.3171	5.61496	1.921	chr12_30659603_30659881
chr7	75074164	75074353	22	.	4.31597	5.99927	2.26704	chr7_75074164_75074353
chr4	131750157	131750857	25	.	4.31533	6.29532	2.53406	chr4_131750157_131750857
chr1	16567063	16567286	37	.	4.28075	7.64453	3.75672	chr1_16567063_16567286
chr22	16567800	16567989	31	.	4.2804	6.94347	3.1575	chr22_16567800_16567989
chr2	155263862	155264199	19	.	4.26678	5.62753	1.96686	chr2_155263862_155264199
chr3	195767654	195767843	22	.	4.23078	5.9087	2.23814	chr3_195767654_195767843
chr18	79200714	79200903	17	.	4.22492	5.42501	1.74647	chr18_79200714_79200903
chr22	15170559	15171331	38	.	4.22385	7.71679	3.85605	chr22_15170559_15171331
chr4	186435729	186436432	36	.	4.20983	7.48295	3.63459	chr4_186435729_186436432
chr7	62571793	62572014	31	.	4.17735	6.95141	3.13903	chr7_62571793_62572014
chr1	221284979	221285168	17	.	4.1616	5.35746	1.7308	chr1_221284979_221285168
chr10	123254361	123254802	24	.	4.12224	6.14141	2.4446	chr10_123254361_123254802
chr20	29298466	29299640	36	.	4.10813	7.53955	3.68724	chr20_29298466_29299640
chr3	93757444	93757708	44	.	4.10489	8.31031	4.4019	chr3_93757444_93757708
chr4	1046462	1046676	19	.	4.09806	5.59346	1.94561	chr4_1046462_1046676
chr5	50219390	50219579	27	.	4.09749	6.51445	2.72739	chr5_50219390_50219579
chr20	29864762	29864951	23	.	4.0931	6.09189	2.36375	chr20_29864762_29864951
chr11	48938939	48939227	37	.	4.08691	7.60611	3.72944	chr11_48938939_48939227
chr7	10994256	10994445	16	.	4.08382	5.21056	1.62002	chr7_10994256_10994445
chr15	19836269	19836712	19	.	4.08334	5.67119	1.96388	chr15_19836269_19836712
chr20	30977338	30977609	37	.	4.07928	7.53751	3.71826	chr20_30977338_30977609
chr13	99242555	99242922	15	.	4.05346	5.10252	1.50021	chr13_99242555_99242922
chr4	67398450	67399558	56	.	4.02682	9.55625	5.65178	chr4_67398450_67399558
chr13	21377260	21377541	15	.	4.02295	5.17118	1.58159	chr13_21377260_21377541
chr5	50186329	50186666	29	.	4.00862	6.71204	2.94371	chr5_50186329_50186666
chr10	60981966	60982616	13	.	3.99447	4.98076	1.36696	chr10_60981966_60982616
chr17	35415137	35415499	13	.	3.99447	4.98076	1.36696	chr17_35415137_35415499
chr12	37644346	37644763	27	.	3.98126	6.57246	2.79324	chr12_37644346_37644763
chr1	1099611	1099800	18	.	3.97555	5.56227	1.89313	chr1_1099611_1099800
chr2	30174708	30174897	14	.	3.97158	5.05851	1.49907	chr2_30174708_30174897
chr4	131976524	131977382	27	.	3.97043	6.46304	2.71476	chr4_131976524_131977382
chr20	30812450	30812726	23	.	3.95769	6.14452	2.39321	chr20_30812450_30812726
chr1	124957289	124957478	26	.	3.94716	6.43397	2.66119	chr1_124957289_124957478
chr4	67400223	67401042	51	.	3.91926	9.11305	5.17839	chr4_67400223_67401042
chr13	111568121	111568321	13	.	3.9164	4.91352	1.37442	chr13_111568121_111568321
chr17	21573183	21573492	16	.	3.90227	5.20327	1.61262	chr17_21573183_21573492
chr8	6972256	6972445	18	.	3.89261	5.44313	1.81585	chr8_6972256_6972445
chr21	12967415	12967699	33	.	3.88726	7.22737	3.3832	chr21_12967415_12967699
chr4	189308739	189309436	13	.	3.87859	4.87509	1.3388	chr4_189308739_189309436
chr5	1570082	1570271	17	.	3.87733	5.36008	1.73762	chr5_1570082_1570271
chr12	37338276	37338685	21	.	3.86726	5.90041	2.1937	chr12_37338276_37338685
chr11	35138644	35139212	12	.	3.85323	4.76328	1.25941	chr11_35138644_35139212
chr12	37315683	37315923	12	.	3.82977	4.78194	1.27271	chr12_37315683_37315923
chr6	162091811	162092154	12	.	3.8227	4.74045	1.24122	chr6_162091811_162092154
chr9	124963218	124963604	11	.	3.79913	4.68041	1.19584	chr9_124963218_124963604
chr1	1382401	1382669	14	.	3.79792	5.07031	1.44417	chr1_1382401_1382669
chr15	19798947	19799136	30	.	3.7825	6.88585	3.06621	chr15_19798947_19799136
chr6	73298804	73299087	11	.	3.76436	4.62722	1.15446	chr6_73298804_73299087
chr7	57992375	57992638	16	.	3.75361	5.21076	1.62338	chr7_57992375_57992638
chr20	30511194	30511466	32	.	3.74153	7.04805	3.23071	chr20_30511194_30511466
chr3	90416657	90416856	26	.	3.72262	6.41119	2.63243	chr3_90416657_90416856
chr21	8809787	8810332	19	.	3.71779	5.66292	1.98234	chr21_8809787_8810332
chr12	37352737	37352926	24	.	3.71101	6.21558	2.49186	chr12_37352737_37352926
chr1	2772793	2773096	17	.	3.702	5.31411	1.70208	chr1_2772793_2773096
chr7	45811969	45812279	17	.	3.69175	5.37931	1.74809	chr7_45811969_45812279
chr5	46356407	46356597	33	.	3.6604	7.20934	3.34993	chr5_46356407_46356597
chr11	48910947	48911260	18	.	3.64835	5.50797	1.86744	chr11_48910947_48911260
chr20	29700618	29700807	25	.	3.63328	6.29038	2.54963	chr20_29700618_29700807
chr16	67561136	67561781	13	.	3.61794	4.86957	1.33283	chr16_67561136_67561781
chr17	952553	952793	10	.	3.56106	4.5138	1.06844	chr17_952553_952793
chr22	16031520	16031841	24	.	3.5355	6.142	2.41169	chr22_16031520_16031841
chr20	29310134	29310331	33	.	3.5115	7.21058	3.34591	chr20_29310134_29310331
chr3	90449557	90449752	30	.	3.5114	6.8342	3.06108	chr3_90449557_90449752
chr1	152215092	152215826	15	.	3.45764	5.15988	1.5706	chr1_152215092_152215826
chr10	41833576	41833772	71	.	3.45504	11.2646	7.16408	chr10_41833576_41833772
chr21	8991851	8992095	22	.	3.4047	6.00712	2.29585	chr21_8991851_8992095
chr16	33338499	33339184	13	.	3.39875	4.91979	1.37941	chr16_33338499_33339184
chrX	49692961	49693567	11	.	3.38716	4.61983	1.15082	chrX_49692961_49693567
chr1	2683377	2684332	31	.	3.31385	6.96899	3.16082	chr1_2683377_2684332
chr1	16565469	16565749	14	.	3.31235	4.95419	1.40491	chr1_16565469_16565749
chr22	15956706	15957677	59	.	3.30662	9.89323	5.93497	chr22_15956706_15957677
chr5	46423341	46423650	12	.	3.27485	4.767	1.24327	chr5_46423341_46423650
chr3	90415108	90415335	15	.	3.24892	5.16555	1.57146	chr3_90415108_90415335
chr22	15959247	15959666	42	.	3.14279	8.11267	4.22071	chr22_15959247_15959666
chr20	30503352	30504503	43	.	2.97349	8.28147	4.39986	chr20_30503352_30504503
chr10	33469232	33469421	16	.	2.91121	5.32193	1.68365	chr10_33469232_33469421
chr22	16039071	16039358	15	.	2.89638	5.06675	1.50352	chr22_16039071_16039358
chr1	2654138	2655603	26	.	2.87449	6.37877	2.65281	chr1_2654138_2655603
chr20	29305611	29305904	13	.	2.8385	4.85076	1.31513	chr20_29305611_29305904
chr10	34355116	34355532	13	.	2.21021	4.97408	1.39959	chr10_34355116_34355532

## Sheet: SM1FM_cruciform
chrom	chromStart	chromEnd	score	strand	signalValue	pValue	qValue	ID	overlapping_72
chr16	50754847	50755198	777	.	18.079	83.1775	77.7337	chr16_50754847_50755198
chr4	21589114	21589375	345	.	14.9163	39.3508	34.5926	chr4_21589114_21589375
chr4	20472257	20472713	707	.	14.8139	76.0765	70.7968	chr4_20472257_20472713
chr8	136991489	136991791	309	.	14.6759	35.5944	30.9245	chr8_136991489_136991791
chrX	89319582	89319946	388	.	14.5477	43.7121	38.8695	chrX_89319582_89319946	Yes
chr12	18098017	18098370	406	.	14.5084	45.5287	40.6683	chr12_18098017_18098370
chr11	84859233	84859574	388	.	14.3674	43.6516	38.8041	chr11_84859233_84859574
chr13	80478437	80478774	382	.	14.1558	43.0779	38.2492	chr13_80478437_80478774
chrX	128549784	128550268	582	.	14.08	63.456	58.2893	chrX_128549784_128550268
chr5	94529085	94529418	338	.	13.8828	38.5632	33.8388	chr5_94529085_94529418
chr2	102631964	102632283	339	.	13.7569	38.7457	33.9998	chr2_102631964_102632283
chr4	14914459	14914797	355	.	13.607	40.3153	35.543	chr4_14914459_14914797
chr4	160586779	160587126	406	.	13.5641	45.5099	40.6452	chr4_160586779_160587126
chr3	189440258	189440603	337	.	13.5314	38.4603	33.7223	chr3_189440258_189440603
chr6	134475851	134476158	352	.	13.3053	40.0726	35.2955	chr6_134475851_134476158
chr19	20358341	20358625	306	.	13.1829	35.3678	30.6781	chr19_20358341_20358625
chr7	19219659	19219964	298	.	12.8718	34.4668	29.804	chr7_19219659_19219964
chr9	42734861	42735255	372	.	12.8634	42.0653	37.285	chr9_42734861_42735255
chr2	18295788	18296141	338	.	12.4093	38.6106	33.8772	chr2_18295788_18296141
chr5	26793454	26793784	250	.	12.3449	29.6115	25.0238	chr5_26793454_26793784
chr8	26555988	26556335	274	.	12.2097	32.1382	27.4865	chr8_26555988_26556335
chr11	97260773	97261046	236	.	12.1864	28.163	23.6361	chr11_97260773_97261046
chrX	65770893	65771238	290	.	12.1584	33.6691	29.0254	chrX_65770893_65771238
chrX	139502912	139503195	222	.	12.0196	26.7618	22.2869	chrX_139502912_139503195
chr5	142026157	142026474	349	.	11.9539	39.6774	34.9589	chr5_142026157_142026474
chr9	103619662	103619973	247	.	11.7952	29.2632	24.7145	chr9_103619662_103619973
chr4	72161976	72162302	263	.	11.7705	30.9006	26.306	chr4_72161976_72162302
chr14	91507224	91507599	343	.	11.7456	39.0502	34.3397	chr14_91507224_91507599
chr11	42681903	42682366	273	.	11.4583	31.992	27.3954	chr11_42681903_42682366
chrX	106788931	106789255	230	.	11.4512	27.5487	23.0537	chrX_106788931_106789255
chr10	76639097	76639422	222	.	11.3432	26.7951	22.2919	chr10_76639097_76639422
chr5	29784056	29784336	209	.	11.1746	25.4342	20.9598	chr5_29784056_29784336
chr16	20566519	20566863	198	.	11.174	24.2374	19.8086	chr16_20566519_20566863
chr4	134956247	134956591	238	.	11.1657	28.3849	23.8596	chr4_134956247_134956591
chr18	53206261	53206696	226	.	11.1607	27.1538	22.6476	chr18_53206261_53206696
chr18	65216601	65216927	178	.	11.0503	22.2868	17.8668	chr18_65216601_65216927
chr5	63771601	63771861	184	.	11.014	22.8853	18.473	chr5_63771601_63771861
chr16	65321677	65321936	182	.	10.9736	22.6962	18.281	chr16_65321677_65321936
chr7	13330461	13330736	173	.	10.9642	21.7205	17.3385	chr7_13330461_13330736
chr18	76098268	76098580	172	.	10.8987	21.6695	17.2568	chr18_76098268_76098580
chr1	27792104	27792371	202	.	10.8533	24.6894	20.2164	chr1_27792104_27792371
chr7	32420049	32420385	240	.	10.8225	28.5952	24.0351	chr7_32420049_32420385
chr14	83433936	83434253	187	.	10.7044	23.1574	18.7073	chr14_83433936_83434253
chrX	62964857	62965331	287	.	10.6944	33.3106	28.7662	chrX_62964857_62965331
chr13	109023536	109023838	189	.	10.6865	23.3375	18.9068	chr13_109023536_109023838
chr7	137472062	137472348	198	.	10.6865	24.3055	19.8745	chr7_137472062_137472348
chr7	105908536	105908840	206	.	10.6688	25.1301	20.6503	chr7_105908536_105908840
chr13	56933666	56933985	195	.	10.5742	23.9414	19.5092	chr13_56933666_56933985
chr4	47976098	47976410	189	.	10.5589	23.3598	18.9429	chr4_47976098_47976410
chr2	190314178	190314489	204	.	10.5017	24.9678	20.4952	chr2_190314178_190314489
chr7	85460198	85460551	178	.	10.4896	22.2772	17.8806	chr7_85460198_85460551
chr9	28847673	28847969	166	.	10.4647	21.0106	16.6412	chr9_28847673_28847969
chr3	48191614	48191929	252	.	10.456	29.7936	25.2066	chr3_48191614_48191929
chr17	71609781	71610111	206	.	10.4274	25.0351	20.609	chr17_71609781_71610111
chr14	83999063	83999380	190	.	10.3001	23.4943	19.065	chr14_83999063_83999380	Yes
chr2	118305270	118305678	220	.	10.2077	26.4843	22.0314	chr2_118305270_118305678
chr9	83848345	83848633	207	.	10.1997	25.2032	20.7465	chr9_83848345_83848633
chr6	56211032	56211373	185	.	10.1549	23.0211	18.5958	chr6_56211032_56211373
chr12	7957481	7957757	189	.	10.1337	23.3423	18.9059	chr12_7957481_7957757
chr4	181888373	181888710	179	.	10.0451	22.3716	17.9581	chr4_181888373_181888710
chrX	36584266	36584579	148	.	10.0376	19.2024	14.8609	chrX_36584266_36584579
chr3	155565967	155566336	180	.	9.98077	22.4222	18.026	chr3_155565967_155566336
chr3	80012923	80013224	162	.	9.97033	20.642	16.2939	chr3_80012923_80013224
chrX	818174	819376	313	.	9.9533	35.8733	31.311	chrX_818174_819376
chr6	100607992	100608250	145	.	9.87181	18.8418	14.5289	chr6_100607992_100608250
chr5	101087856	101088156	177	.	9.76483	22.1621	17.7672	chr5_101087856_101088156
chr1	106426949	106427214	150	.	9.75596	19.4134	15.0823	chr1_106426949_106427214
chr7	76152472	76152757	167	.	9.70189	21.1418	16.765	chr7_76152472_76152757
chr1	73776724	73776938	135	.	9.68582	17.8792	13.5664	chr1_73776724_73776938
chrX	142844543	142844873	147	.	9.56475	19.0876	14.7849	chrX_142844543_142844873
chr6	71316291	71316573	162	.	9.5071	20.6189	16.2893	chr6_71316291_71316573
chr3	140419462	140419775	142	.	9.47991	18.552	14.2693	chr3_140419462_140419775
chr12	17097676	17097928	140	.	9.40854	18.3751	14.0661	chr12_17097676_17097928
chr6	117923563	117923890	161	.	9.40175	20.4605	16.1163	chr6_117923563_117923890
chr11	22083107	22083389	143	.	9.3803	18.6494	14.3678	chr11_22083107_22083389
chr6	120408706	120409016	151	.	9.32786	19.4291	15.1198	chr6_120408706_120409016
chrX	13191776	13192072	125	.	9.30817	16.815	12.563	chrX_13191776_13192072
chr5	11662057	11662349	139	.	9.29868	18.2055	13.9288	chr5_11662057_11662349
chr1	79572491	79572790	136	.	9.29531	17.9096	13.6276	chr1_79572491_79572790
chr12	39711230	39711522	230	.	9.26283	27.5606	23.0544	chr12_39711230_39711522
chrX	115403783	115404138	164	.	9.24869	20.7569	16.4196	chrX_115403783_115404138
chrX	57016842	57017145	126	.	9.10248	16.9042	12.6543	chrX_57016842_57017145
chr19	17708211	17708482	160	.	9.09731	20.3542	16.0126	chr19_17708211_17708482
chr8	13453321	13453626	137	.	9.09526	18.0458	13.7742	chr8_13453321_13453626
chr8	25605421	25605712	139	.	9.06977	18.1909	13.9081	chr8_25605421_25605712
chr4	159746995	159747279	142	.	9.04968	18.5699	14.2698	chr4_159746995_159747279
chr13	86202336	86202851	144	.	9.04743	18.7058	14.4447	chr13_86202336_86202851
chr7	137152910	137153466	149	.	8.91388	19.2605	14.9137	chr7_137152910_137153466
chr1	69518574	69518867	136	.	8.91184	17.9066	13.6249	chr1_69518574_69518867
chr3	176181315	176181748	148	.	8.86439	19.1235	14.8116	chr3_176181315_176181748
chr2	32110393	32110691	142	.	8.83573	18.5056	14.2125	chr2_32110393_32110691
chr4	80902321	80902611	140	.	8.83305	18.3485	14.0581	chr4_80902321_80902611
chr7	30392632	30393120	161	.	8.80206	20.4492	16.1963	chr7_30392632_30393120
chr1	159755026	159755280	129	.	8.80063	17.2308	12.9614	chr1_159755026_159755280
chr4	70588883	70589157	124	.	8.78983	16.7287	12.4981	chr4_70588883_70589157
chr14	26409151	26409474	128	.	8.76555	17.1643	12.896	chr14_26409151_26409474	Yes
chr6	55542810	55543573	144	.	8.7634	18.6338	14.4122	chr6_55542810_55543573
chr17	7609799	7610085	152	.	8.75126	19.5572	15.2397	chr17_7609799_7610085
chr6	5392709	5393002	123	.	8.71831	16.5998	12.3771	chr6_5392709_5393002
chr9	31666053	31666317	111	.	8.71546	15.3008	11.1051	chr9_31666053_31666317
chr17	39850117	39850904	142	.	8.68348	18.4749	14.2605	chr17_39850117_39850904
chr15	46016014	46016285	115	.	8.61793	15.7176	11.5019	chr15_46016014_46016285
chr5	106388435	106388732	118	.	8.59467	16.0255	11.807	chr5_106388435_106388732	Yes
chr11	34026322	34026907	202	.	8.58879	24.6296	20.2903	chr11_34026322_34026907
chr8	37150125	37150441	139	.	8.58082	18.2346	13.9557	chr8_37150125_37150441	Yes
chr6	113029623	113029897	130	.	8.54816	17.2865	13.0308	chr6_113029623_113029897
chr3	83495517	83496020	136	.	8.50439	17.8802	13.6605	chr3_83495517_83496020
chr13	111221344	111221671	126	.	8.44729	16.9164	12.6748	chr13_111221344_111221671
chr6	102592439	102592696	109	.	8.44181	15.1368	10.9572	chr6_102592439_102592696
chr2	180701711	180701999	122	.	8.40785	16.5328	12.2938	chr2_180701711_180701999	Yes
chr4	126651381	126651638	111	.	8.39612	15.3657	11.1625	chr4_126651381_126651638
chr17	43100480	43100774	125	.	8.37236	16.8299	12.5889	chr17_43100480_43100774
chr10	23790372	23790776	116	.	8.35344	15.7649	11.6151	chr10_23790372_23790776	Yes
chr13	108258523	108258817	113	.	8.33234	15.5134	11.3306	chr13_108258523_108258817
chr10	41821412	41821783	143	.	8.30741	18.6504	14.3215	chr10_41821412_41821783
chr12	39712187	39712530	186	.	8.30478	23.0967	18.6774	chr12_39712187_39712530
chr6	66974336	66974595	105	.	8.30218	14.7007	10.5269	chr6_66974336_66974595	Yes
chr16	28852889	28853173	134	.	8.2446	17.7179	13.4464	chr16_28852889_28853173
chr20	59956764	59957004	112	.	8.22973	15.432	11.2241	chr20_59956764_59957004
chrX	7214864	7215124	106	.	8.19722	14.886	10.696	chrX_7214864_7215124
chr2	227203089	227203419	112	.	8.1907	15.469	11.2666	chr2_227203089_227203419
chr7	80683204	80683780	156	.	8.17367	19.9742	15.6267	chr7_80683204_80683780
chr12	74951392	74951668	125	.	8.14716	16.7927	12.5526	chr12_74951392_74951668
chr13	90944831	90945117	108	.	8.14436	14.9658	10.8144	chr13_90944831_90945117
chr13	78255384	78255601	98	.	8.13625	14.0115	9.85693	chr13_78255384_78255601
chrX	130989108	130989362	98	.	8.13317	14.0485	9.89027	chrX_130989108_130989362
chr4	138135213	138135464	105	.	8.12975	14.699	10.5084	chr4_138135213_138135464
chr8	135835072	135835384	97	.	8.11468	13.8616	9.706	chr8_135835072_135835384
chr8	95630522	95630942	124	.	8.10412	16.6422	12.4388	chr8_95630522_95630942
chr1	81747060	81747308	101	.	8.08501	14.3034	10.1225	chr1_81747060_81747308
chr5	129550402	129550636	102	.	8.07501	14.4452	10.2684	chr5_129550402_129550636
chr3	165422492	165422794	104	.	8.05559	14.657	10.4893	chr3_165422492_165422794	Yes
chrX	114386827	114387104	109	.	7.98596	15.1754	10.9838	chrX_114386827_114387104
chr11	73484519	73484755	109	.	7.98056	15.1852	10.9946	chr11_73484519_73484755
chr3	114303423	114303710	110	.	7.94788	15.2784	11.0828	chr3_114303423_114303710
chr19	15985674	15985974	103	.	7.93951	14.5519	10.3967	chr19_15985674_15985974
chr13	65287857	65288139	92	.	7.89178	13.3883	9.27322	chr13_65287857_65288139
chr13	74987668	74988347	152	.	7.87548	19.636	15.2778	chr13_74987668_74988347
chr21	30743394	30743681	92	.	7.87413	13.3942	9.28238	chr21_30743394_30743681
chr2	144133174	144133435	91	.	7.86962	13.2822	9.17403	chr2_144133174_144133435
chr4	137168784	137169261	121	.	7.86339	16.2597	12.1279	chr4_137168784_137169261
chr6	76547113	76547433	105	.	7.85297	14.6908	10.5067	chr6_76547113_76547433
chr12	59671784	59672237	126	.	7.80893	16.8429	12.6391	chr12_59671784_59672237
chr1	151641610	151641850	103	.	7.7666	14.4839	10.3068	chr1_151641610_151641850
chr6	24053871	24054140	91	.	7.71962	13.2388	9.11135	chr6_24053871_24054140
chr10	89555478	89555718	109	.	7.70528	15.1361	10.944	chr10_89555478_89555718
chr11	101260406	101260650	88	.	7.65483	12.9222	8.80689	chr11_101260406_101260650
chr10	81370843	81371470	146	.	7.6509	18.9643	14.6328	chr10_81370843_81371470
chr20	6462706	6463031	100	.	7.62296	14.1891	10.055	chr20_6462706_6463031
chr10	126121065	126121368	117	.	7.58596	15.9327	11.7354	chr10_126121065_126121368
chr22	29410209	29410583	107	.	7.56943	14.9437	10.7756	chr22_29410209_29410583
chr17	80744079	80744334	106	.	7.54819	14.8545	10.6629	chr17_80744079_80744334
chr3	162199786	162200049	85	.	7.54002	12.6143	8.51007	chr3_162199786_162200049
chr2	131791278	131791480	94	.	7.48545	13.6064	9.44144	chr2_131791278_131791480
chr2	50598579	50598870	84	.	7.47618	12.509	8.42441	chr2_50598579_50598870
chr2	210929554	210929836	87	.	7.47535	12.8861	8.77509	chr2_210929554_210929836
chr9	70408984	70409230	97	.	7.47287	13.9321	9.7774	chr9_70408984_70409230
chr2	82597746	82598073	92	.	7.45867	13.3653	9.24878	chr2_82597746_82598073
chr4	184372778	184373006	94	.	7.45598	13.579	9.43488	chr4_184372778_184373006
chr1	103172957	103173160	80	.	7.42527	12.1028	8.01685	chr1_103172957_103173160
chr7	29540976	29541194	85	.	7.42408	12.7114	8.5965	chr7_29540976_29541194
chr4	186981641	186981887	81	.	7.41286	12.1972	8.12998	chr4_186981641_186981887
chrX	35216679	35216911	80	.	7.41013	12.0895	8.00888	chrX_35216679_35216911
chr18	8289362	8289601	92	.	7.40173	13.375	9.24738	chr18_8289362_8289601
chr7	68395289	68395533	83	.	7.3967	12.3997	8.30575	chr7_68395289_68395533
chr7	42054948	42055230	87	.	7.37592	12.8504	8.74415	chr7_42054948_42055230
chr7	39418921	39419162	81	.	7.36238	12.2922	8.19794	chr7_39418921_39419162
chr1	92948576	92948874	102	.	7.35601	14.3682	10.2272	chr1_92948576_92948874
chr7	109093377	109093632	86	.	7.33803	12.7351	8.63724	chr7_109093377_109093632
chr7	124659876	124660289	92	.	7.33659	13.3707	9.24448	chr7_124659876_124660289
chr11	81522987	81523240	84	.	7.31417	12.5511	8.46433	chr11_81522987_81523240
chr18	45235761	45236184	89	.	7.30517	13.022	8.90895	chr18_45235761_45236184
chr12	54695289	54695538	86	.	7.28733	12.6978	8.60763	chr12_54695289_54695538
chr5	38990556	38990794	95	.	7.27661	13.7151	9.57245	chr5_38990556_38990794
chrX	140336668	140336952	89	.	7.27446	13.0263	8.91276	chrX_140336668_140336952
chr9	131564175	131564484	95	.	7.26082	13.7213	9.56921	chr9_131564175_131564484
chr4	162657288	162657534	77	.	7.25319	11.7975	7.73733	chr4_162657288_162657534
chr18	44078960	44079218	76	.	7.25231	11.7374	7.66856	chr18_44078960_44079218
chr6	157484273	157484502	89	.	7.24489	13.0629	8.94832	chr6_157484273_157484502
chr11	131266452	131266727	86	.	7.23656	12.7382	8.66844	chr11_131266452_131266727
chrX	152998221	152998560	86	.	7.22013	12.7226	8.62126	chrX_152998221_152998560
chr20	53913067	53913297	89	.	7.20464	13.1092	8.98685	chr20_53913067_53913297
chr2	39185186	39185465	89	.	7.20403	13.104	8.98906	chr2_39185186_39185465
chr1	206781856	206782073	92	.	7.19011	13.3548	9.21142	chr1_206781856_206782073
chr5	152697469	152698221	100	.	7.16729	14.2202	10.0902	chr5_152697469_152698221
chr2	205057416	205057721	75	.	7.16152	11.587	7.53911	chr2_205057416_205057721
chr7	153329242	153329524	91	.	7.14149	13.2126	9.11648	chr7_153329242_153329524
chr4	12640220	12640660	87	.	7.08285	12.8475	8.71904	chr4_12640220_12640660
chr13	104786575	104786853	82	.	7.04738	12.3024	8.22568	chr13_104786575_104786853
chr10	54001902	54002226	77	.	7.03544	11.8063	7.73638	chr10_54001902_54002226
chr2	204553478	204553710	78	.	7.00914	11.9405	7.87584	chr2_204553478_204553710
chr10	89827156	89827462	89	.	6.9785	13.0119	8.90692	chr10_89827156_89827462
chr14	56475453	56475750	83	.	6.97684	12.4351	8.3438	chr14_56475453_56475750
chr8	92911746	92911961	70	.	6.97635	11.078	7.04348	chr8_92911746_92911961
chr15	94245194	94245600	73	.	6.96425	11.4294	7.36105	chr15_94245194_94245600
chr2	6016139	6016329	72	.	6.96374	11.3548	7.28205	chr2_6016139_6016329
chr21	16747468	16747703	70	.	6.95761	11.0574	7.02623	chr21_16747468_16747703
chr6	51202953	51203175	69	.	6.94704	11.0165	6.98251	chr6_51202953_51203175
chr3	47316369	47316670	85	.	6.9186	12.6534	8.56287	chr3_47316369_47316670
chrX	4443314	4443949	96	.	6.91743	13.7518	9.65588	chrX_4443314_4443949
chr1	83103871	83104064	69	.	6.90736	11.0255	6.97021	chr1_83103871_83104064
chr2	175896673	175896931	75	.	6.89627	11.5928	7.55059	chr2_175896673_175896931
chr18	56261942	56262565	80	.	6.89047	12.0422	8.04899	chr18_56261942_56262565
chr1	84987176	84987510	90	.	6.87136	13.2003	9.06481	chr1_84987176_84987510
chr3	35142452	35142729	78	.	6.862	11.8862	7.84114	chr3_35142452_35142729
chr3	56040497	56040744	72	.	6.83967	11.2778	7.24584	chr3_56040497_56040744
chr14	83518155	83518429	71	.	6.83144	11.2302	7.19216	chr14_83518155_83518429
chr10	19305967	19306277	66	.	6.82527	10.7132	6.68563	chr10_19305967_19306277
chr16	17044331	17044643	76	.	6.81243	11.688	7.65831	chr16_17044331_17044643
chrX	109366491	109366710	68	.	6.76247	10.8411	6.80769	chrX_109366491_109366710
chr1	236097107	236097409	80	.	6.75976	12.164	8.09724	chr1_236097107_236097409
chr5	162781507	162781754	70	.	6.75929	11.1111	7.07128	chr5_162781507_162781754
chr2	78026137	78026453	74	.	6.75029	11.5326	7.49791	chr2_78026137_78026453
chr5	146174421	146174686	84	.	6.74063	12.5726	8.49765	chr5_146174421_146174686
chr2	163660647	163660875	73	.	6.73721	11.3996	7.35874	chr2_163660647_163660875
chr6	100195819	100196076	66	.	6.71225	10.6346	6.64597	chr6_100195819_100196076
chr12	86814211	86814421	66	.	6.70435	10.7162	6.68449	chr12_86814211_86814421
chr4	46188024	46188249	69	.	6.69305	10.9938	6.9678	chr4_46188024_46188249
chr16	28564557	28564854	88	.	6.68418	12.8967	8.80473	chr16_28564557_28564854
chrX	79884225	79884450	65	.	6.67988	10.5973	6.58372	chrX_79884225_79884450
chr22	35195475	35195709	69	.	6.67799	10.9636	6.93294	chr22_35195475_35195709
chr4	12108291	12108938	81	.	6.6679	12.2337	8.16451	chr4_12108291_12108938	Yes
chr10	76804672	76804917	64	.	6.65753	10.4123	6.41412	chr10_76804672_76804917
chr1	4303014	4303311	70	.	6.64749	11.0525	7.02386	chr1_4303014_4303311
chr3	130499274	130499794	87	.	6.64501	12.8259	8.76496	chr3_130499274_130499794
chr13	86114979	86115279	70	.	6.64194	11.0579	7.03102	chr13_86114979_86115279
chr14	82600545	82600787	63	.	6.62033	10.3396	6.34722	chr14_82600545_82600787
chr16	58747525	58747772	84	.	6.61645	12.5419	8.44971	chr16_58747525_58747772
chrX	81916868	81917135	63	.	6.61355	10.3428	6.36814	chrX_81916868_81917135	Yes
chr10	17534566	17534877	66	.	6.61288	10.6803	6.68174	chr10_17534566_17534877
chr10	83585039	83585261	75	.	6.60689	11.5961	7.54079	chr10_83585039_83585261
chr2	229180689	229181015	71	.	6.60522	11.1935	7.16508	chr2_229180689_229181015
chr2	128830749	128831027	78	.	6.59969	11.9515	7.88479	chr2_128830749_128831027
chr1	21374444	21374737	80	.	6.59172	12.1145	8.08265	chr1_21374444_21374737
chr20	61045988	61046204	70	.	6.58955	11.0908	7.04889	chr20_61045988_61046204
chr2	117043659	117043909	80	.	6.58714	12.108	8.05143	chr2_117043659_117043909
chr5	124627448	124627679	73	.	6.58185	11.3934	7.34418	chr5_124627448_124627679
chr4	82222727	82222990	75	.	6.55673	11.5931	7.5376	chr4_82222727_82222990
chr6	61848400	61848662	61	.	6.55336	10.184	6.19645	chr6_61848400_61848662
chr2	66775065	66775522	72	.	6.53873	11.2989	7.26977	chr2_66775065_66775522
chr8	17857301	17857575	61	.	6.51986	10.1261	6.16617	chr8_17857301_17857575
chr20	35097706	35098024	74	.	6.51782	11.5355	7.49688	chr20_35097706_35098024
chr19	37241872	37242108	67	.	6.50543	10.731	6.7274	chr19_37241872_37242108
chr5	26093897	26094091	59	.	6.50074	9.95847	5.96213	chr5_26093897_26094091
chr21	45376135	45376343	62	.	6.49192	10.2421	6.23207	chr21_45376135_45376343
chr4	45874504	45874769	61	.	6.49133	10.1167	6.14273	chr4_45874504_45874769
chrX	8450743	8450966	59	.	6.47543	9.96987	5.9964	chrX_8450743_8450966
chr16	78321277	78321466	60	.	6.47325	10.0148	6.00877	chr16_78321277_78321466
chr11	118355307	118355636	71	.	6.42326	11.1895	7.19445	chr11_118355307_118355636
chr11	89156949	89157212	58	.	6.39845	9.84823	5.89213	chr11_89156949_89157212
chr4	31402053	31402252	61	.	6.39099	10.1208	6.12473	chr4_31402053_31402252
chr5	51535942	51536170	62	.	6.38503	10.2453	6.23953	chr5_51535942_51536170
chr18	5308090	5308324	66	.	6.37498	10.7168	6.69798	chr18_5308090_5308324
chr4	73094542	73094760	61	.	6.35985	10.1093	6.12042	chr4_73094542_73094760
chr1	6728835	6729037	65	.	6.34956	10.5313	6.52075	chr1_6728835_6729037
chr11	102828747	102828950	62	.	6.33725	10.2596	6.25944	chr11_102828747_102828950
chr8	4587370	4587572	58	.	6.33304	9.80268	5.82987	chr8_4587370_4587572
chr9	1937289	1937526	65	.	6.33068	10.5384	6.54846	chr9_1937289_1937526
chr9	103851768	103852035	57	.	6.3305	9.71575	5.7669	chr9_103851768_103852035
chr6	87128351	87128673	72	.	6.31447	11.2848	7.25296	chr6_87128351_87128673
chrY	3795407	3795595	55	.	6.31276	9.53562	5.55599	chrY_3795407_3795595
chr20	30283924	30284216	65	.	6.27356	10.5483	6.53582	chr20_30283924_30284216
chr3	117329499	117329728	56	.	6.2706	9.60229	5.65148	chr3_117329499_117329728
chr10	81486518	81486776	57	.	6.26243	9.6484	5.71765	chr10_81486518_81486776
chr22	16053857	16054136	73	.	6.25899	11.3954	7.34316	chr22_16053857_16054136
chr7	57445499	57445862	62	.	6.25488	10.2117	6.20314	chr7_57445499_57445862
chr6	86791398	86791648	63	.	6.24169	10.3712	6.39453	chr6_86791398_86791648
chr3	89461175	89461379	58	.	6.23897	9.83394	5.84729	chr3_89461175_89461379
chr11	97617847	97618094	55	.	6.22681	9.53956	5.59618	chr11_97617847_97618094
chr1	236245328	236245519	54	.	6.22479	9.44043	5.47406	chr1_236245328_236245519
chr10	4031130	4031412	55	.	6.21366	9.45006	5.51147	chr10_4031130_4031412
chrX	87791963	87792215	55	.	6.21174	9.50382	5.57835	chrX_87791963_87792215	Yes
chrX	83171713	83171923	54	.	6.21161	9.37954	5.4287	chrX_83171713_83171923
chr16	13721186	13721372	55	.	6.16788	9.54184	5.58332	chr16_13721186_13721372
chr3	65610741	65611002	62	.	6.15991	10.1859	6.20917	chr3_65610741_65611002
chr18	52926802	52927089	54	.	6.15971	9.33176	5.40216	chr18_52926802_52927089
chr4	132146987	132147178	53	.	6.12635	9.26359	5.30884	chr4_132146987_132147178
chr13	92385399	92385917	62	.	6.12598	10.2254	6.22685	chr13_92385399_92385917
chr4	11565614	11565911	59	.	6.11847	9.90753	5.94864	chr4_11565614_11565911
chr5	79601706	79601980	58	.	6.10009	9.81434	5.85919	chr5_79601706_79601980
chr2	49779915	49780116	55	.	6.09954	9.45707	5.50417	chr2_49779915_49780116
chr15	64576762	64577543	93	.	6.09776	13.4319	9.33015	chr15_64576762_64577543
chrY	15948295	15948586	52	.	6.09608	9.18898	5.2657	chrY_15948295_15948586
chr16	28280116	28280344	57	.	6.09148	9.7367	5.78652	chr16_28280116_28280344
chr10	49087871	49088098	51	.	6.07446	9.07707	5.14677	chr10_49087871_49088098
chr22	36751555	36751835	52	.	6.07393	9.11777	5.20428	chr22_36751555_36751835
chr1	124993999	124994211	85	.	6.07368	12.6426	8.53744	chr1_124993999_124994211
chr13	19885864	19886055	51	.	6.0573	9.06436	5.12432	chr13_19885864_19886055
chr4	69430821	69431035	54	.	6.05132	9.45884	5.49879	chr4_69430821_69431035
chr6	67768002	67768210	53	.	6.05069	9.25022	5.31013	chr6_67768002_67768210
chr8	6112324	6112538	55	.	6.04685	9.502	5.56226	chr8_6112324_6112538
chr1	207515073	207515298	52	.	6.01923	9.14444	5.2189	chr1_207515073_207515298
chrY	26519060	26519264	50	.	6.00651	8.93218	5.00643	chrY_26519060_26519264
chr6	159652411	159653153	65	.	5.99831	10.6068	6.59817	chr6_159652411_159653153
chr7	36688816	36689005	57	.	5.9946	9.76267	5.77205	chr7_36688816_36689005
chr4	59899767	59899996	57	.	5.97559	9.73172	5.77997	chr4_59899767_59899996
chr3	126323311	126323612	66	.	5.96487	10.6352	6.64818	chr3_126323311_126323612
chr11	83753740	83753974	50	.	5.96155	8.89744	5.0144	chr11_83753740_83753974
chr15	19815718	19815922	65	.	5.94648	10.6108	6.59665	chr15_19815718_19815922
chr14	20237372	20237768	56	.	5.94597	9.61954	5.68824	chr14_20237372_20237768
chr3	159828282	159828580	52	.	5.9304	9.15967	5.22633	chr3_159828282_159828580
chr6	90963639	90963848	52	.	5.92732	9.17693	5.24482	chr6_90963639_90963848
chr14	55489676	55489867	52	.	5.92084	9.1831	5.23341	chr14_55489676_55489867
chr5	46363967	46364255	88	.	5.90745	12.8936	8.80732	chr5_46363967_46364255
chr2	39978558	39978762	53	.	5.89671	9.29963	5.36102	chr2_39978558_39978762
chrX	82482317	82482537	48	.	5.89527	8.71715	4.81861	chrX_82482317_82482537
chr22	16065771	16066059	74	.	5.88877	11.4936	7.4557	chr22_16065771_16066059
chr2	197473454	197473640	48	.	5.88133	8.82321	4.89267	chr2_197473454_197473640
chr7	98393053	98393264	54	.	5.88046	9.3565	5.41577	chr7_98393053_98393264
chr1	234557791	234557997	51	.	5.87998	9.04879	5.11875	chr1_234557791_234557997
chr2	199017078	199017373	54	.	5.87684	9.3356	5.4361	chr2_199017078_199017373
chr7	38441699	38441913	49	.	5.87571	8.8666	4.9662	chr7_38441699_38441913
chr18	48367157	48367436	49	.	5.87345	8.82746	4.98839	chr18_48367157_48367436
chrX	116116986	116117271	48	.	5.86722	8.74466	4.86962	chrX_116116986_116117271
chr3	166466345	166466535	46	.	5.86074	8.55645	4.63365	chr3_166466345_166466535
chr3	22541527	22541755	52	.	5.85925	9.15861	5.24162	chr3_22541527_22541755
chr7	13070227	13070662	55	.	5.84908	9.38514	5.50923	chr7_13070227_13070662
chr11	37348208	37348402	47	.	5.83941	8.70781	4.78536	chr11_37348208_37348402
chr4	81788222	81788408	47	.	5.83853	8.67926	4.75718	chr4_81788222_81788408
chr5	415398	415636	54	.	5.82564	9.44025	5.48415	chr5_415398_415636
chr1	70454031	70454247	49	.	5.80819	8.89277	4.97317	chr1_70454031_70454247
chr3	156899274	156899675	53	.	5.80347	9.31239	5.39571	chr3_156899274_156899675
chr20	30158104	30158454	69	.	5.79756	11.0266	6.98836	chr20_30158104_30158454
chrX	98023531	98023792	47	.	5.79462	8.57057	4.70035	chrX_98023531_98023792
chr7	19825624	19825890	46	.	5.79382	8.53885	4.66474	chr7_19825624_19825890
chr3	99991819	99992042	47	.	5.79222	8.66544	4.77935	chr3_99991819_99992042
chr14	87771170	87771469	51	.	5.79143	9.01875	5.10746	chr14_87771170_87771469
chr17	51849030	51849331	51	.	5.78883	9.03491	5.14532	chr17_51849030_51849331
chr20	55625266	55625490	48	.	5.78783	8.78157	4.86062	chr20_55625266_55625490
chr20	17032606	17032877	51	.	5.78715	9.01167	5.12052	chr20_17032606_17032877
chr4	79375946	79376199	48	.	5.78248	8.7813	4.87719	chr4_79375946_79376199
chr6	133561574	133561841	49	.	5.78182	8.82389	4.94025	chr6_133561574_133561841
chr20	55582090	55582280	47	.	5.77899	8.62088	4.71124	chr20_55582090_55582280
chr4	16739562	16739815	52	.	5.77792	9.18938	5.26924	chr4_16739562_16739815
chrX	152182564	152182804	46	.	5.77493	8.51803	4.62633	chrX_152182564_152182804
chr11	103404879	103405150	54	.	5.76274	9.40977	5.4642	chr11_103404879_103405150
chr4	172069441	172069630	44	.	5.74244	8.34626	4.44993	chr4_172069441_172069630
chr6	61954450	61955376	63	.	5.73752	10.2947	6.31484	chr6_61954450_61955376
chr1	191718527	191718781	45	.	5.72571	8.39904	4.53535	chr1_191718527_191718781
chr9	64123805	64124016	44	.	5.72494	8.29928	4.40839	chr9_64123805_64124016
chr11	25901839	25902329	57	.	5.72284	9.68058	5.76495	chr11_25901839_25902329
chr5	106896209	106896479	47	.	5.69061	8.66251	4.76461	chr5_106896209_106896479
chrX	827903	828163	43	.	5.68959	8.24838	4.37007	chrX_827903_828163
chr12	82342468	82342758	44	.	5.6811	8.27799	4.40182	chr12_82342468_82342758
chr4	171657338	171657838	47	.	5.67918	8.62862	4.73625	chr4_171657338_171657838
chr8	34469741	34469961	45	.	5.6722	8.40469	4.52189	chr8_34469741_34469961
chr15	99799786	99800223	46	.	5.6621	8.54969	4.64415	chr15_99799786_99800223
chr18	60422188	60422432	43	.	5.65791	8.23731	4.36856	chr18_60422188_60422432
chr2	177177468	177177696	44	.	5.65401	8.31115	4.43392	chr2_177177468_177177696
chr22	16012460	16012655	47	.	5.65289	8.62615	4.71912	chr22_16012460_16012655
chr16	494777	494980	47	.	5.64609	8.67677	4.77147	chr16_494777_494980
chr5	128539758	128539970	45	.	5.63991	8.49272	4.58462	chr5_128539758_128539970
chr10	62370969	62371357	61	.	5.62948	10.1271	6.13989	chr10_62370969_62371357
chr4	162919035	162919221	45	.	5.62635	8.42407	4.52086	chr4_162919035_162919221
chr6	30192935	30193255	49	.	5.61363	8.80264	4.96189	chr6_30192935_30193255
chr2	103039634	103039836	41	.	5.61197	8.06387	4.18427	chr2_103039634_103039836
chrX	81621465	81621708	43	.	5.61143	8.24603	4.37848	chrX_81621465_81621708
chr3	143449914	143450156	42	.	5.60824	8.14563	4.29527	chr3_143449914_143450156
chr22	32213533	32213798	55	.	5.60515	9.43195	5.54056	chr22_32213533_32213798	Yes
chr3	189177387	189177573	42	.	5.57618	8.10536	4.22931	chr3_189177387_189177573
chrX	3291691	3291910	41	.	5.56537	8.02116	4.16838	chrX_3291691_3291910
chr2	69656213	69656404	43	.	5.55401	8.28041	4.39532	chr2_69656213_69656404
chr14	42649898	42650198	43	.	5.54919	8.12417	4.30037	chr14_42649898_42650198
chr2	127750598	127750784	43	.	5.54755	8.14888	4.31357	chr2_127750598_127750784
chr11	18467870	18468067	46	.	5.54052	8.56954	4.66317	chr11_18467870_18468067
chr8	137137853	137138041	40	.	5.5363	7.92884	4.06341	chr8_137137853_137138041
chr2	19482918	19483348	41	.	5.53185	8.03896	4.17623	chr2_19482918_19483348
chr2	96776714	96776992	47	.	5.52941	8.63936	4.75329	chr2_96776714_96776992
chr10	32528575	32528856	41	.	5.5251	7.98088	4.13703	chr10_32528575_32528856
chr4	158106680	158106866	40	.	5.52388	7.92552	4.08151	chr4_158106680_158106866	Yes
chr22	16002658	16002873	54	.	5.51518	9.41249	5.45961	chr22_16002658_16002873
chr12	37360427	37360729	90	.	5.51063	13.1155	9.01492	chr12_37360427_37360729
chr3	145273232	145273513	46	.	5.50194	8.57252	4.68449	chr3_145273232_145273513
chr17	33746279	33746594	45	.	5.50187	8.47468	4.59962	chr17_33746279_33746594
chr1	234995646	234995882	49	.	5.49851	8.9034	4.98881	chr1_234995646_234995882
chrX	85088045	85088234	39	.	5.49265	7.81561	3.95139	chrX_85088045_85088234
chr12	117075799	117075986	41	.	5.49026	8.05629	4.17619	chr12_117075799_117075986
chr2	14037194	14037403	39	.	5.48633	7.81931	3.96595	chr2_14037194_14037403
chr3	54736043	54736234	43	.	5.48289	8.20015	4.32226	chr3_54736043_54736234
chr5	104666675	104666861	39	.	5.47621	7.77814	3.91783	chr5_104666675_104666861
chr17	35151058	35151318	45	.	5.47137	8.40656	4.50074	chr17_35151058_35151318
chr11	97914715	97914901	38	.	5.4587	7.72726	3.86521	chr11_97914715_97914901
chr5	82033887	82034073	39	.	5.45578	7.76525	3.92204	chr5_82033887_82034073
chr5	27790672	27791005	39	.	5.45191	7.80938	3.98987	chr5_27790672_27791005
chr8	67582256	67582493	41	.	5.45137	7.99506	4.13935	chr8_67582256_67582493
chr9	138159773	138159976	41	.	5.44811	7.96862	4.10371	chr9_138159773_138159976
chr7	136401219	136401518	39	.	5.43568	7.7915	3.95369	chr7_136401219_136401518
chr5	94910113	94910359	38	.	5.4222	7.68722	3.83722	chr5_94910113_94910359
chr7	62592385	62592585	42	.	5.415	8.06793	4.20625	chr7_62592385_62592585
chr1	205906386	205906574	45	.	5.4122	8.47851	4.59212	chr1_205906386_205906574
chr2	36182763	36182957	47	.	5.41154	8.70151	4.7964	chr2_36182763_36182957
chr4	45024399	45025560	67	.	5.41035	10.7032	6.75988	chr4_45024399_45025560
chr4	72533487	72533769	41	.	5.40116	7.96151	4.11029	chr4_72533487_72533769
chrX	75272197	75272383	40	.	5.39941	7.86956	4.01202	chrX_75272197_75272383
chr13	102776012	102776248	40	.	5.37908	7.85737	4.03501	chr13_102776012_102776248
chr8	64232628	64232910	38	.	5.37478	7.67475	3.84326	chr8_64232628_64232910
chr4	126100769	126101444	42	.	5.36717	8.10353	4.26633	chr4_126100769_126101444
chr4	79353118	79353471	46	.	5.36127	8.56629	4.6721	chr4_79353118_79353471
chr10	13114661	13114949	38	.	5.35689	7.6193	3.81318	chr10_13114661_13114949
chr3	30509422	30509634	38	.	5.35163	7.64143	3.806	chr3_30509422_30509634
chr11	61391210	61391434	40	.	5.35104	7.93497	4.08124	chr11_61391210_61391434
chr9	78921925	78922111	37	.	5.34346	7.60245	3.77765	chr9_78921925_78922111
chr6	69567215	69567401	37	.	5.34024	7.58364	3.73733	chr6_69567215_69567401
chr4	131750104	131751190	48	.	5.33146	8.79668	4.8816	chr4_131750104_131751190
chr1	196885437	196885682	37	.	5.32251	7.5341	3.71875	chr1_196885437_196885682
chr5	86921126	86921974	63	.	5.32166	10.3084	6.32929	chr5_86921126_86921974
chr20	26208005	26209680	84	.	5.3103	12.5236	8.48085	chr20_26208005_26209680
chr17	82586214	82586444	40	.	5.29481	7.90046	4.06164	chr17_82586214_82586444
chr4	64834555	64834854	40	.	5.28939	7.89245	4.0592	chr4_64834555_64834854	Yes
chr3	81750529	81750715	37	.	5.28213	7.565	3.72079	chr3_81750529_81750715
chr17	16127551	16127771	39	.	5.27865	7.81731	3.98362	chr17_16127551_16127771
chr18	51451381	51451581	35	.	5.27738	7.37641	3.54622	chr18_51451381_51451581
chr1	230872056	230872251	40	.	5.25186	7.90008	4.03272	chr1_230872056_230872251
chr3	90393688	90393875	45	.	5.24627	8.47443	4.55944	chr3_90393688_90393875
chr7	71846847	71847033	37	.	5.23887	7.61498	3.79342	chr7_71846847_71847033
chr4	48120106	48120325	37	.	5.23474	7.55309	3.73457	chr4_48120106_48120325
chrX	147120449	147120635	34	.	5.21655	7.25063	3.43312	chrX_147120449_147120635
chr18	72528790	72529058	35	.	5.21602	7.33584	3.54997	chr18_72528790_72529058
chr14	59908898	59909122	36	.	5.20949	7.44022	3.63605	chr14_59908898_59909122
chr5	40402525	40402801	36	.	5.19704	7.38194	3.64389	chr5_40402525_40402801
chr11	50478647	50478833	35	.	5.19535	7.34193	3.52153	chr11_50478647_50478833
chr1	66090648	66090892	35	.	5.19183	7.31927	3.56465	chr1_66090648_66090892
chrY	10223688	10223881	33	.	5.19042	7.19736	3.38165	chrY_10223688_10223881
chr8	74790251	74790438	33	.	5.18865	7.19166	3.3692	chr8_74790251_74790438
chr3	51015781	51016013	36	.	5.18602	7.45722	3.6459	chr3_51015781_51016013
chr7	14471101	14471359	34	.	5.18416	7.2683	3.48362	chr7_14471101_14471359
chr12	32717749	32718007	38	.	5.18222	7.64896	3.83947	chr12_32717749_32718007
chr7	148866522	148866708	35	.	5.1804	7.33576	3.51519	chr7_148866522_148866708
chr8	22898248	22898434	34	.	5.1757	7.23968	3.46586	chr8_22898248_22898434
chr4	149868531	149868949	36	.	5.16932	7.46437	3.64565	chr4_149868531_149868949
chr14	57262460	57262706	35	.	5.16415	7.37522	3.58108	chr14_57262460_57262706
chr2	67906392	67906578	37	.	5.15921	7.51687	3.70071	chr2_67906392_67906578
chr2	10150	10336	33	.	5.15528	7.17841	3.39792	chr2_10150_10336
chr7	140362976	140363167	37	.	5.15079	7.55648	3.71903	chr7_140362976_140363167
chr8	82597449	82597736	34	.	5.15023	7.23942	3.48035	chr8_82597449_82597736
chr1	31067019	31067205	37	.	5.14512	7.62806	3.7915	chr1_31067019_31067205
chrX	64893293	64893631	36	.	5.12489	7.46625	3.64404	chrX_64893293_64893631
chr11	25603923	25604231	33	.	5.12042	7.14685	3.37834	chr11_25603923_25604231
chr6	115337415	115337683	35	.	5.09254	7.29246	3.51015	chr6_115337415_115337683
chr3	1707804	1707990	33	.	5.09177	7.19082	3.38077	chr3_1707804_1707990
chrX	57349075	57349344	33	.	5.08557	7.06639	3.30014	chrX_57349075_57349344
chr4	16943373	16943648	33	.	5.08368	7.09853	3.30566	chr4_16943373_16943648
chr18	77774117	77774350	32	.	5.07912	7.04464	3.28296	chr18_77774117_77774350
chr5	85193830	85194064	32	.	5.0727	7.01806	3.25464	chr5_85193830_85194064
chr13	88555883	88556069	32	.	5.07067	7.00926	3.24263	chr13_88555883_88556069
chr13	87774367	87774572	32	.	5.0666	6.98505	3.20526	chr13_87774367_87774572
chrX	8244844	8245030	31	.	5.03858	6.89754	3.10939	chrX_8244844_8245030
chr16	60884284	60884720	32	.	5.03155	7.02041	3.2767	chr16_60884284_60884720
chr16	12970310	12970496	31	.	5.02107	6.90086	3.1427	chr16_12970310_12970496
chrX	65450312	65450944	36	.	5.02008	7.42099	3.64175	chrX_65450312_65450944
chr21	8986991	8987421	64	.	5.01603	10.4945	6.47957	chr21_8986991_8987421
chrX	20094501	20094687	30	.	5.01232	6.86224	3.08755	chrX_20094501_20094687
chr10	21233587	21233773	30	.	5.00065	6.8276	3.05175	chr10_21233587_21233773
chr15	77794271	77794463	30	.	4.99983	6.801	3.0098	chr15_77794271_77794463
chr12	38050940	38051157	37	.	4.9947	7.54579	3.7281	chr12_38050940_38051157
chr6	128668723	128668937	30	.	4.99045	6.8283	3.06253	chr6_128668723_128668937
chr10	103251044	103251273	39	.	4.99042	7.74594	3.91828	chr10_103251044_103251273
chr5	98380681	98380911	32	.	4.9902	7.04885	3.28091	chr5_98380681_98380911
chrX	91657145	91657333	29	.	4.97632	6.76196	2.97438	chrX_91657145_91657333
chr21	14671459	14671691	30	.	4.97283	6.83195	3.09145	chr21_14671459_14671691
chr5	156817034	156817306	31	.	4.96956	6.89569	3.15113	chr5_156817034_156817306
chr2	116829548	116829735	29	.	4.9652	6.72921	2.93956	chr2_116829548_116829735
chr17	841427	841665	41	.	4.95152	7.99365	4.13101	chr17_841427_841665
chr1	186912640	186912839	35	.	4.94567	7.23809	3.50241	chr1_186912640_186912839
chr15	97070485	97070732	30	.	4.94327	6.75923	3.01871	chr15_97070485_97070732
chr11	11246893	11247083	29	.	4.92737	6.6838	2.92653	chr11_11246893_11247083
chr5	166204172	166204358	28	.	4.92188	6.64854	2.87075	chr5_166204172_166204358
chr20	49617493	49617746	34	.	4.91921	7.20967	3.40482	chr20_49617493_49617746
chr15	91956987	91957173	29	.	4.90821	6.67055	2.92371	chr15_91956987_91957173
chr7	62652297	62652552	33	.	4.90284	7.1348	3.37532	chr7_62652297_62652552
chr3	93796318	93796517	42	.	4.89133	8.18214	4.29372	chr3_93796318_93796517
chr15	75584793	75584998	28	.	4.88395	6.62164	2.87319	chr15_75584793_75584998
chr5	92251040	92251530	33	.	4.87413	7.13567	3.3432	chr5_92251040_92251530
chrX	115125492	115125702	28	.	4.85552	6.56569	2.82565	chrX_115125492_115125702
chr7	57905585	57905809	39	.	4.83809	7.76437	3.92233	chr7_57905585_57905809
chr3	183691821	183692007	31	.	4.83688	6.90865	3.14832	chr3_183691821_183692007
chr4	160350443	160350707	28	.	4.82373	6.55111	2.85822	chr4_160350443_160350707
chr1	124984592	124984907	54	.	4.82192	9.397	5.45357	chr1_124984592_124984907
chr1	211190453	211190639	28	.	4.82055	6.5355	2.83956	chr1_211190453_211190639
chr11	79164366	79164552	28	.	4.81757	6.62621	2.87323	chr11_79164366_79164552
chr2	241987330	241987516	27	.	4.81684	6.45498	2.70457	chr2_241987330_241987516
chr7	9764513	9764786	28	.	4.81274	6.62757	2.86732	chr7_9764513_9764786
chr4	167451039	167451650	28	.	4.79469	6.58455	2.82758	chr4_167451039_167451650
chr13	31889424	31889686	31	.	4.78617	6.84222	3.12643	chr13_31889424_31889686
chr20	21162237	21162423	26	.	4.77892	6.38412	2.63857	chr20_21162237_21162423
chr4	17940002	17940188	26	.	4.77892	6.36897	2.61632	chr4_17940002_17940188
chrX	140411216	140411461	30	.	4.77459	6.7797	3.05724	chrX_140411216_140411461
chr2	222770211	222770497	31	.	4.76991	6.88049	3.13743	chr2_222770211_222770497
chrY	6888792	6888985	25	.	4.74326	6.32257	2.59672	chrY_6888792_6888985
chr3	93781361	93781615	51	.	4.73983	9.02064	5.11336	chr3_93781361_93781615
chr18	52656050	52656278	25	.	4.7221	6.29934	2.58953	chr18_52656050_52656278
chr2	36184664	36184850	32	.	4.71736	7.05861	3.28338	chr2_36184664_36184850
chr12	127165847	127166406	31	.	4.71029	6.89433	3.13466	chr12_127165847_127166406
chr3	173539498	173539694	26	.	4.70427	6.38751	2.6458	chr3_173539498_173539694
chr16	58440403	58440589	35	.	4.70421	7.3346	3.53056	chr16_58440403_58440589
chr13	55971570	55971819	25	.	4.70306	6.24982	2.53229	chr13_55971570_55971819
chr8	30043256	30043442	28	.	4.68936	6.6605	2.89068	chr8_30043256_30043442
chr10	24785856	24786042	24	.	4.68847	6.20785	2.48235	chr10_24785856_24786042
chr5	127614697	127614883	24	.	4.68264	6.20764	2.49235	chr5_127614697_127614883
chr7	45811823	45812012	38	.	4.67424	7.6988	3.8397	chr7_45811823_45812012
chr1	246324202	246324388	24	.	4.65225	6.15042	2.44419	chr1_246324202_246324388
chr16	14486929	14487206	26	.	4.65097	6.4106	2.67889	chr16_14486929_14487206
chr15	77250148	77250334	24	.	4.63561	6.13713	2.44952	chr15_77250148_77250334
chr3	175698056	175698298	25	.	4.62488	6.25577	2.52229	chr3_175698056_175698298
chr7	159203437	159203749	29	.	4.61131	6.72379	2.95839	chr7_159203437_159203749
chr6	13087029	13087215	26	.	4.60825	6.37398	2.67769	chr6_13087029_13087215
chr10	41832438	41833762	112	.	4.59896	15.4085	11.2714	chr10_41832438_41833762
chr1	175231687	175231912	26	.	4.58606	6.31541	2.60699	chr1_175231687_175231912
chr9	88923668	88923854	22	.	4.58198	6.00072	2.29916	chr9_88923668_88923854
chr4	12648480	12648666	22	.	4.57761	5.99088	2.28994	chr4_12648480_12648666
chr6	154888945	154889131	23	.	4.57493	6.0031	2.32738	chr6_154888945_154889131
chr3	94022232	94022418	22	.	4.56885	5.97779	2.28217	chr3_94022232_94022418
chr7	159782	160035	26	.	4.56133	6.33259	2.6306	chr7_159782_160035
chrX	40963107	40963293	22	.	4.54702	5.93642	2.2453	chrX_40963107_40963293
chr5	135356951	135357137	22	.	4.54699	5.96228	2.28823	chr5_135356951_135357137
chr4	1397573	1398082	32	.	4.53746	7.00989	3.24703	chr4_1397573_1398082
chr12	37644528	37644752	46	.	4.52787	8.54012	4.64255	chr12_37644528_37644752
chr1	225335792	225335978	23	.	4.5206	6.0961	2.37431	chr1_225335792_225335978
chr17	22431425	22431611	21	.	4.50176	5.84392	2.15989	chr17_22431425_22431611
chr9	125735581	125735812	22	.	4.49754	5.94125	2.25213	chr9_125735581_125735812
chr11	55230650	55230836	27	.	4.48956	6.49119	2.74546	chr11_55230650_55230836
chr4	162292263	162292486	21	.	4.48144	5.82491	2.15919	chr4_162292263_162292486
chr6	81467775	81468040	21	.	4.4725	5.83155	2.18648	chr6_81467775_81468040
chr12	86603347	86603748	21	.	4.45642	5.77599	2.12048	chr12_86603347_86603748
chr1	43892293	43892479	20	.	4.4361	5.73147	2.08353	chr1_43892293_43892479
chr5	165755008	165755194	20	.	4.42881	5.69735	2.01493	chr5_165755008_165755194
chr21	13412420	13413272	23	.	4.42738	6.04632	2.38187	chr21_13412420_13413272
chr7	37886503	37886689	20	.	4.42697	5.70081	2.02946	chr7_37886503_37886689
chr1	170514065	170514434	20	.	4.41418	5.72103	2.05161	chr1_170514065_170514434
chr3	185454570	185455540	26	.	4.39845	6.39775	2.6663	chr3_185454570_185455540
chr11	48911042	48911396	31	.	4.39317	6.938	3.14764	chr11_48911042_48911396
chrX	95715648	95715850	22	.	4.39044	5.90046	2.24726	chrX_95715648_95715850
chr21	8809739	8810047	35	.	4.36375	7.2931	3.50196	chr21_8809739_8810047
chr19	56744969	56745733	20	.	4.36341	5.71781	2.0548	chr19_56744969_56745733
chr2	131770917	131771103	19	.	4.36	5.58216	1.9343	chr2_131770917_131771103	Yes
chr5	132890859	132891045	22	.	4.35067	5.8501	2.20707	chr5_132890859_132891045
chr20	63693450	63693636	31	.	4.3432	6.92161	3.14089	chr20_63693450_63693636
chr7	62571726	62571992	29	.	4.33589	6.7293	2.98777	chr7_62571726_62571992
chr11	48845992	48846241	19	.	4.32698	5.54014	1.93827	chr11_48845992_48846241
chr20	29716390	29716576	47	.	4.3165	8.66652	4.75455	chr20_29716390_29716576
chr1	124954842	124955067	35	.	4.27867	7.34756	3.53272	chr1_124954842_124955067
chr3	93757483	93757700	40	.	4.27502	7.91075	4.05834	chr3_93757483_93757700
chr19	52948744	52948930	18	.	4.26421	5.4173	1.80752	chr19_52948744_52948930
chr22	15162019	15162501	37	.	4.25618	7.57115	3.7645	chr22_15162019_15162501
chr6	95206281	95206842	17	.	4.25242	5.37172	1.74011	chr6_95206281_95206842
chr3	95971955	95972208	17	.	4.25084	5.37551	1.75216	chr3_95971955_95972208
chr21	45500546	45500962	19	.	4.25007	5.56135	1.90372	chr21_45500546_45500962
chr6	79804157	79804766	17	.	4.24601	5.35104	1.70848	chr6_79804157_79804766
chr3	11490550	11490736	18	.	4.22911	5.51553	1.87169	chr3_11490550_11490736
chr1	210653918	210654224	17	.	4.20987	5.3364	1.77063	chr1_210653918_210654224
chr7	177748	178018	19	.	4.18855	5.58798	1.94248	chr7_177748_178018
chr20	29298437	29299961	36	.	4.18531	7.45968	3.64432	chr20_29298437_29299961
chr21	8810960	8811155	30	.	4.1765	6.84661	3.07104	chr21_8810960_8811155
chr8	7020941	7021351	16	.	4.15228	5.25378	1.64786	chr8_7020941_7021351
chr4	186546938	186547437	16	.	4.14332	5.21199	1.61289	chr4_186546938_186547437
chr4	139698415	139698601	16	.	4.12694	5.17238	1.63221	chr4_139698415_139698601
chr1	66562541	66562929	15	.	4.11505	5.1679	1.57527	chr1_66562541_66562929
chr19	58290770	58290956	17	.	4.11386	5.35823	1.75206	chr19_58290770_58290956
chr8	78132122	78132308	15	.	4.10198	5.11253	1.56017	chr8_78132122_78132308
chr13	79412997	79413305	15	.	4.09442	5.13578	1.54801	chr13_79412997_79413305
chr6	61625187	61625373	14	.	4.09166	5.0755	1.49016	chr6_61625187_61625373
chr4	53533598	53533933	15	.	4.08798	5.0991	1.54249	chr4_53533598_53533933
chr7	155350250	155350436	16	.	4.0759	5.19908	1.60064	chr7_155350250_155350436
chr4	64608112	64608559	15	.	4.06732	5.12918	1.54187	chr4_64608112_64608559
chr20	29719673	29719977	41	.	4.0453	7.97642	4.15072	chr20_29719673_29719977
chr18	11647354	11647829	14	.	4.04471	5.00415	1.47836	chr18_11647354_11647829
chr7	39185229	39185415	15	.	4.04071	5.00871	1.50501	chr7_39185229_39185415
chr20	30812477	30812663	23	.	4.01122	6.09782	2.38339	chr20_30812477_30812663
chr21	12967510	12967703	28	.	4.0044	6.66242	2.89187	chr21_12967510_12967703
chr20	29411152	29411651	19	.	4.00427	5.59209	1.94165	chr20_29411152_29411651
chr4	131976762	131977625	18	.	3.96484	5.50585	1.85843	chr4_131976762_131977625
chr4	51816875	51817064	17	.	3.96468	5.38285	1.78237	chr4_51816875_51817064
chr10	8362663	8363143	12	.	3.95249	4.82066	1.27767	chr10_8362663_8363143
chr11	55257029	55257215	24	.	3.94393	6.19601	2.47859	chr11_55257029_55257215
chr3	3696766	3696952	12	.	3.93234	4.79399	1.29604	chr3_3696766_3696952
chr1	228556062	228556248	17	.	3.92484	5.40525	1.77179	chr1_228556062_228556248
chr4	186435309	186436420	20	.	3.91643	5.65865	2.05467	chr4_186435309_186436420
chr3	165649169	165649821	12	.	3.91607	4.75347	1.22086	chr3_165649169_165649821
chr5	154762107	154762293	15	.	3.91327	5.11642	1.52695	chr5_154762107_154762293
chr5	46423253	46423522	17	.	3.90193	5.34549	1.721	chr5_46423253_46423522
chr2	227045367	227045889	12	.	3.9019	4.73228	1.22657	chr2_227045367_227045889
chr5	181045807	181046126	12	.	3.88994	4.84372	1.29895	chr5_181045807_181046126
chr22	42323916	42324121	13	.	3.8837	4.9053	1.39326	chr22_42323916_42324121
chr19	32607624	32607825	19	.	3.87396	5.55069	1.93077	chr19_32607624_32607825
chr5	146103179	146103365	12	.	3.86661	4.83561	1.29583	chr5_146103179_146103365
chr3	90416607	90416901	22	.	3.85481	5.89098	2.24766	chr3_90416607_90416901
chr4	163229100	163229827	11	.	3.85441	4.64181	1.12975	chr4_163229100_163229827
chr13	27459587	27459934	12	.	3.84566	4.80751	1.27947	chr13_27459587_27459934
chr5	108992032	108992479	11	.	3.83943	4.61467	1.1076	chr5_108992032_108992479
chr12	12841614	12842294	12	.	3.83596	4.76516	1.23109	chr12_12841614_12842294
chr1	228622352	228622552	33	.	3.83178	7.12104	3.31758	chr1_228622352_228622552
chr22	15170596	15171321	22	.	3.82871	5.87605	2.2514	chr22_15170596_15171321
chr19	24001312	24002048	14	.	3.8087	5.03417	1.49679	chr19_24001312_24002048
chr3	111555544	111555833	12	.	3.80594	4.73712	1.2278	chr3_111555544_111555833
chr1	104441170	104441648	10	.	3.79863	4.54077	1.0473	chr1_104441170_104441648
chr13	96084070	96084434	10	.	3.79863	4.54077	1.0473	chr13_96084070_96084434
chr14	22168192	22168489	10	.	3.79863	4.54077	1.0473	chr14_22168192_22168489
chr17	66105592	66105778	10	.	3.79863	4.54077	1.0473	chr17_66105592_66105778
chr3	72724165	72724744	10	.	3.79863	4.54077	1.0473	chr3_72724165_72724744
chr4	22123148	22123581	10	.	3.79863	4.54077	1.0473	chr4_22123148_22123581
chr5	67703855	67704465	10	.	3.79863	4.54077	1.0473	chr5_67703855_67704465
chr6	64694817	64695060	10	.	3.79863	4.54077	1.0473	chr6_64694817_64695060
chr7	8294636	8294956	10	.	3.79863	4.54077	1.0473	chr7_8294636_8294956
chr20	58830333	58830588	10	.	3.79795	4.54158	1.05852	chr20_58830333_58830588
chr7	44043071	44043326	14	.	3.79696	5.06523	1.49317	chr7_44043071_44043326
chr16	846746	846932	13	.	3.78319	4.84833	1.30709	chr16_846746_846932
chr2	159827177	159827828	10	.	3.7778	4.50823	1.0473	chr2_159827177_159827828
chr7	55323067	55323513	10	.	3.77528	4.50422	1.0473	chr7_55323067_55323513
chr3	164589907	164590284	10	.	3.76163	4.48297	1.04534	chr3_164589907_164590284
chr22	42444227	42444550	11	.	3.75125	4.60718	1.10098	chr22_42444227_42444550
chr1	2772714	2773051	16	.	3.73541	5.23631	1.63915	chr1_2772714_2773051
chr5	39118100	39118593	10	.	3.73493	4.44125	1.0473	chr5_39118100_39118593
chr11	60633577	60633891	10	.	3.71898	4.41654	1.03632	chr11_60633577_60633891
chr11	102989366	102989619	10	.	3.7052	4.39508	1.03349	chr11_102989366_102989619
chr4	131742982	131743701	11	.	3.69553	4.56496	1.1681	chr4_131742982_131743701
chr12	75962030	75962493	10	.	3.68532	4.50659	1.04768	chr12_75962030_75962493
chr1	2748358	2748554	31	.	3.68295	6.93137	3.13795	chr1_2748358_2748554
chr4	67398515	67401044	33	.	3.67875	7.15163	3.3799	chr4_67398515_67401044
chr8	105380728	105381287	14	.	3.63271	5.02495	1.45616	chr8_105380728_105381287
chr5	46322011	46322259	12	.	3.62904	4.67185	1.22959	chr5_46322011_46322259
chr1	124988508	124989009	21	.	3.51608	5.80106	2.15771	chr1_124988508_124989009
chr3	127173069	127173420	10	.	3.48967	4.38665	1.02622	chr3_127173069_127173420
chr1	144104061	144104600	20	.	3.48281	5.66707	2.03935	chr1_144104061_144104600
chr5	50206826	50207176	11	.	3.47216	4.58889	1.13866	chr5_50206826_50207176
chr8	110189369	110189987	10	.	3.45759	4.53125	1.07527	chr8_110189369_110189987
chr1	2683430	2684236	33	.	3.37209	7.12392	3.32862	chr1_2683430_2684236
chr20	30501341	30501551	48	.	3.37163	8.82442	4.89855	chr20_30501341_30501551
chr16	22535938	22536263	15	.	3.31727	5.11866	1.54446	chr16_22535938_22536263
chr22	15957234	15957911	37	.	3.28125	7.57383	3.76441	chr22_15957234_15957911
chr20	30503371	30504485	45	.	3.27722	8.39498	4.52031	chr20_30503371_30504485
chr1	2759052	2759635	18	.	3.15014	5.41842	1.81514	chr1_2759052_2759635
chr8	121138108	121138655	10	.	3.13285	4.38819	1.03881	chr8_121138108_121138655
chr12	34710219	34710671	14	.	3.09015	5.01956	1.46607	chr12_34710219_34710671
chr22	15959256	15959626	23	.	3.06821	6.08381	2.37574	chr22_15959256_15959626
chr1	2654208	2655976	24	.	2.88708	6.12114	2.42759	chr1_2654208_2655976
chr10	33516449	33516887	11	.	2.55216	4.61901	1.13766	chr10_33516449_33516887
chr10	37720895	37721414	13	.	2.38284	4.9295	1.37778	chr10_37720895_37721414
chr10	36913401	36913614	12	.	2.25873	4.69175	1.20051	chr10_36913401_36913614

## Sheet: WT_unique_cruciform
chrom	chromStart	chromEnd	score	strand	signalValue	pValue	qValue	ID
chr6	166287915	166288260	73	.	7.93723	12.558	7.34672	chr6_166287915_166288260
chr21	16972441	16972740	41	.	6.37497	9.20098	4.1902	chr21_16972441_16972740
chr6	155029371	155029686	36	.	5.99969	8.58894	3.67831	chr6_155029371_155029686
chr14	77269702	77270001	28	.	5.45774	7.71261	2.85577	chr14_77269702_77270001
chrX	62908244	62908543	16	.	4.57527	6.32866	1.68316	chrX_62908244_62908543

## Sheet: SMARCAL1KO_unique_cruciform
chrom	chromStart	chromEnd	score	strand	signalValue	pValue	qValue	ID
chr1	118387217	118387544	115	.	9.31296	16.1787	11.5766	chr1_118387217_118387544
chr13	60977202	60977593	114	.	9.06937	15.9795	11.4207	chr13_60977202_60977593
chr10	35549397	35550324	110	.	4.53814	15.5436	11.0595	chr10_35549397_35550324
chr20	45313228	45313533	110	.	8.90381	15.5967	11.032	chr20_45313228_45313533
chr18	4510748	4511018	105	.	9.15238	15.1103	10.556	chr18_4510748_4511018
chrX	103488606	103488867	88	.	8.13548	13.3495	8.86315	chrX_103488606_103488867
chr9	130958612	130958875	74	.	7.24111	11.8079	7.40118	chr9_130958612_130958875
chr19	15950494	15950861	73	.	7.22014	11.7616	7.39264	chr19_15950494_15950861
chr10	35667067	35667763	72	.	3.87497	11.6816	7.28829	chr10_35667067_35667763
chr8	127849723	127850018	71	.	4.93146	11.5313	7.15566	chr8_127849723_127850018
chr8	144687581	144687879	70	.	6.80243	11.4327	7.04553	chr8_144687581_144687879
chr10	128464381	128464625	70	.	7.37176	11.4075	7.01504	chr10_128464381_128464625
chr6	157774215	157774444	69	.	7.38323	11.4103	6.99657	chr6_157774215_157774444
chr6	1927027	1927255	67	.	7.31502	11.1423	6.74982	chr6_1927027_1927255
chr1	147838995	147839243	63	.	7.09177	10.6918	6.34457	chr1_147838995_147839243
chr10	96801571	96801876	63	.	6.91071	10.6323	6.30383	chr10_96801571_96801876
chr16	1025267	1025700	60	.	6.55049	10.3689	6.05378	chr16_1025267_1025700
chr6	86105202	86105571	59	.	6.7226	10.2775	5.97863	chr6_86105202_86105571
chrY	14421657	14421947	58	.	6.79837	10.1913	5.88683	chrY_14421657_14421947
chr3	76730148	76730452	58	.	6.79153	10.1826	5.88574	chr3_76730148_76730452
chr4	38734114	38734373	54	.	6.49889	9.71459	5.43882	chr4_38734114_38734373
chr10	127797383	127797659	53	.	6.33866	9.67838	5.39038	chr10_127797383_127797659
chr10	44662842	44663089	53	.	6.55394	9.66909	5.38445	chr10_44662842_44663089
chr7	148331524	148331815	53	.	6.56971	9.64687	5.3697	chr7_148331524_148331815
chrX	131997682	131997957	52	.	6.47081	9.48213	5.23087	chrX_131997682_131997957
chr15	79743932	79744303	51	.	6.41317	9.45902	5.19701	chr15_79743932_79744303
chr10	35425990	35426216	50	.	3.84858	9.29401	5.03168	chr10_35425990_35426216
chr11	102731034	102731260	47	.	6.21295	9.00724	4.76025	chr11_102731034_102731260
chr4	178953308	178953639	46	.	6.03317	8.88321	4.64631	chr4_178953308_178953639
chr5	4095163	4095522	45	.	6.02401	8.72666	4.55703	chr5_4095163_4095522
chr4	189557646	189557867	44	.	6.09016	8.72038	4.49652	chr4_189557646_189557867
chr10	35362914	35363145	44	.	3.66243	8.65464	4.43091	chr10_35362914_35363145
chr6	166020795	166021023	44	.	6.05729	8.63123	4.4136	chr6_166020795_166021023
chr20	62398011	62398246	44	.	5.77211	8.61453	4.40042	chr20_62398011_62398246
chr8	104100957	104101179	42	.	5.81645	8.48857	4.29489	chr8_104100957_104101179
chr12	163089	163389	42	.	5.90796	8.41348	4.25934	chr12_163089_163389
chr1	11522548	11522835	42	.	5.91117	8.3819	4.22398	chr1_11522548_11522835
chr2	1750458	1750738	41	.	5.89948	8.35712	4.19458	chr2_1750458_1750738
chr6	80620968	80621607	39	.	5.47857	8.08694	3.96753	chr6_80620968_80621607
chr7	1996084	1996343	39	.	5.69623	8.10546	3.95587	chr7_1996084_1996343
chr15	29949452	29949678	39	.	5.58394	8.10525	3.91977	chr15_29949452_29949678
chr10	34815414	34815671	38	.	3.17444	8.03461	3.88762	chr10_34815414_34815671
chr8	35271549	35271770	38	.	5.68619	8.00605	3.87438	chr8_35271549_35271770
chr17	28224250	28224480	37	.	5.71589	7.95775	3.78732	chr17_28224250_28224480
chr9	125234483	125234704	37	.	5.44063	7.87898	3.74098	chr9_125234483_125234704
chr13	114231127	114231432	37	.	5.57421	7.86836	3.73513	chr13_114231127_114231432
chr2	241896532	241896761	37	.	5.60007	7.84577	3.70162	chr2_241896532_241896761
chr8	100426481	100426839	36	.	5.57013	7.81179	3.68208	chr8_100426481_100426839
chr1	3583594	3583815	36	.	5.50735	7.79235	3.63563	chr1_3583594_3583815
chr15	100710231	100710522	36	.	5.57168	7.72341	3.61646	chr15_100710231_100710522
chr10	126672611	126672832	36	.	5.52817	7.72529	3.61245	chr10_126672611_126672832
chr16	88712970	88713247	36	.	5.58667	7.73589	3.60954	chr16_88712970_88713247
chr2	32460052	32460352	35	.	5.45407	7.55912	3.50565	chr2_32460052_32460352
chr11	133932596	133932880	35	.	5.40781	7.55904	3.50442	chr11_133932596_133932880
chr19	1142004	1142237	34	.	5.2234	7.61137	3.48573	chr19_1142004_1142237
chr8	132187738	132187959	34	.	5.4885	7.61721	3.47736	chr8_132187738_132187959
chr17	83127601	83127853	34	.	5.3548	7.52086	3.45216	chr17_83127601_83127853
chr20	63948544	63948772	34	.	5.44095	7.56835	3.44805	chr20_63948544_63948772
chr2	5022609	5022841	34	.	5.51337	7.57082	3.44735	chr2_5022609_5022841
chr16	458435	458656	34	.	5.41371	7.53135	3.40392	chr16_458435_458656
chr16	4344349	4344570	33	.	5.31279	7.48564	3.36673	chr16_4344349_4344570
chr1	108523752	108524013	33	.	5.44215	7.44571	3.34454	chr1_108523752_108524013
chr2	13362679	13362997	33	.	5.38767	7.39808	3.34252	chr2_13362679_13362997
chr6	3222047	3222268	33	.	5.41712	7.42629	3.31447	chr6_3222047_3222268
chr8	56271929	56272150	32	.	5.37381	7.37392	3.26397	chr8_56271929_56272150
chr15	25528173	25528431	32	.	5.37377	7.31981	3.2243	chr15_25528173_25528431
chr1	9411055	9411314	32	.	5.30157	7.29048	3.20389	chr1_9411055_9411314
chr16	88193044	88193300	31	.	5.23667	7.18147	3.11066	chr16_88193044_88193300
chr3	440151	440463	30	.	5.23993	7.11584	3.08352	chr3_440151_440463
chr10	128259987	128260208	30	.	5.29905	7.16804	3.07222	chr10_128259987_128260208
chr9	10184	10405	30	.	5.18783	7.10947	3.05713	chr9_10184_10405
chr10	126576526	126576767	30	.	5.2057	7.05233	3.01829	chr10_126576526_126576767
chr3	146096673	146096948	30	.	5.22722	7.07385	3.0112	chr3_146096673_146096948
chr1	853588	853837	30	.	5.26133	7.09204	3.00963	chr1_853588_853837
chr9	38324841	38325241	30	.	5.23683	7.06793	3.00622	chr9_38324841_38325241
chr10	131851024	131851245	29	.	5.1259	7.05165	2.98698	chr10_131851024_131851245
chr14	99927939	99928160	29	.	5.23647	7.05436	2.98697	chr14_99927939_99928160
chr6	25299030	25299251	29	.	5.20857	7.03705	2.96588	chr6_25299030_25299251
chr11	134656599	134656912	29	.	5.18041	6.99254	2.96497	chr11_134656599_134656912
chr13	113824184	113824405	29	.	5.18698	7.03982	2.95621	chr13_113824184_113824405
chr10	33910276	33910504	29	.	3.51223	7.01947	2.94054	chr10_33910276_33910504
chr14	54204131	54204352	29	.	5.20185	6.98994	2.92376	chr14_54204131_54204352
chr6	8827717	8827963	29	.	5.20048	6.98127	2.91477	chr6_8827717_8827963
chr16	82220575	82220899	28	.	5.12227	6.89532	2.89082	chr16_82220575_82220899
chr14	20506202	20506487	28	.	5.17261	6.9376	2.87591	chr14_20506202_20506487
chr16	1185607	1185852	28	.	5.16173	6.92033	2.87042	chr16_1185607_1185852
chr7	98811240	98811587	28	.	5.1001	6.90161	2.86725	chr7_98811240_98811587
chr19	54413641	54414012	28	.	5.03917	6.8695	2.82978	chr19_54413641_54414012
chrX	126581055	126581410	27	.	5.02772	6.7488	2.72453	chrX_126581055_126581410
chr3	99263579	99263800	26	.	5.06099	6.72939	2.69525	chr3_99263579_99263800
chr3	65440695	65441002	26	.	4.96424	6.60912	2.64158	chr3_65440695_65441002
chr13	100986224	100986445	25	.	4.91637	6.52141	2.54063	chr13_100986224_100986445
chr6	84244540	84244766	24	.	4.91723	6.4794	2.46319	chr6_84244540_84244766
chr9	399970	400291	24	.	4.90281	6.45937	2.45116	chr9_399970_400291
chr11	196154	196500	23	.	4.7763	6.38168	2.39849	chr11_196154_196500
chr16	33491707	33491928	23	.	4.84436	6.36561	2.38672	chr16_33491707_33491928
chr8	143321586	143322016	23	.	4.55944	6.33359	2.35909	chr8_143321586_143322016
chr7	158360911	158361221	23	.	4.64978	6.32276	2.3561	chr7_158360911_158361221
chr6	167169108	167169587	23	.	4.74736	6.27119	2.33131	chr6_167169108_167169587
chr8	144233307	144233528	23	.	4.76413	6.28521	2.32917	chr8_144233307_144233528
chr20	53382872	53383093	23	.	4.79029	6.27744	2.3192	chr20_53382872_53383093
chr6	41041329	41041550	22	.	4.81308	6.2887	2.29953	chr6_41041329_41041550
chr11	126226257	126226478	22	.	4.76204	6.23377	2.29008	chr11_126226257_126226478
chr19	15674027	15674248	22	.	4.80416	6.26997	2.28251	chr19_15674027_15674248
chr20	29755881	29756127	22	.	3.84407	6.22564	2.2706	chr20_29755881_29756127
chr16	46653224	46653445	22	.	4.77296	6.20492	2.24553	chr16_46653224_46653445
chr14	102677191	102677412	22	.	4.77278	6.21475	2.23674	chr14_102677191_102677412
chr12	131626998	131627427	22	.	4.60373	6.16374	2.20373	chr12_131626998_131627427
chr20	21086453	21086828	21	.	4.66171	6.03339	2.12544	chr20_21086453_21086828
chr7	158099461	158099682	21	.	4.70262	6.06865	2.10971	chr7_158099461_158099682
chr1	202624858	202625222	21	.	4.64623	5.99934	2.10052	chr1_202624858_202625222
chr19	55225000	55225221	20	.	4.63458	6.00468	2.07949	chr19_55225000_55225221
chr1	31431969	31432190	20	.	4.64372	6.00321	2.06956	chr1_31431969_31432190
chr7	155328708	155328929	20	.	4.57382	5.91692	2.02268	chr7_155328708_155328929
chr7	8152540	8152761	20	.	4.62987	5.95729	2.02126	chr7_8152540_8152761
chr20	64132195	64132628	20	.	4.31429	5.90854	2.01637	chr20_64132195_64132628
chr11	92705370	92705896	20	.	4.58661	5.91959	2.00911	chr11_92705370_92705896
chr20	64286768	64287361	19	.	4.44687	5.84989	1.9494	chr20_64286768_64287361
chr1	7990193	7990557	19	.	4.57991	5.85499	1.9282	chr1_7990193_7990557
chr9	89671554	89671775	19	.	4.53764	5.80101	1.91152	chr9_89671554_89671775
chr5	1539920	1540232	18	.	4.49545	5.781	1.88923	chr5_1539920_1540232
chr16	89908612	89908833	18	.	4.40173	5.76394	1.87969	chr16_89908612_89908833
chr10	132358837	132359058	18	.	4.45797	5.72749	1.85386	chr10_132358837_132359058
chr19	45701096	45701317	18	.	4.49094	5.72693	1.83834	chr19_45701096_45701317
chr17	80700440	80700728	18	.	4.49108	5.69977	1.82688	chr17_80700440_80700728
chr17	81005627	81005848	18	.	4.50886	5.71523	1.81951	chr17_81005627_81005848
chr16	89137388	89137609	17	.	4.46457	5.65455	1.7789	chr16_89137388_89137609
chr9	107257135	107257356	17	.	4.45608	5.63483	1.75133	chr9_107257135_107257356
chr8	141550767	141551196	17	.	4.39505	5.58594	1.72251	chr8_141550767_141551196
chr1	41545305	41545526	17	.	4.43399	5.59515	1.71542	chr1_41545305_41545526
chr1	4144523	4144766	17	.	4.43239	5.58721	1.71195	chr1_4144523_4144766
chr17	2354832	2355053	16	.	4.39572	5.52921	1.66656	chr17_2354832_2355053
chr22	50397515	50397865	16	.	4.35349	5.47673	1.6518	chr22_50397515_50397865
chr1	144102296	144102636	15	.	3.18001	5.4034	1.58467	chr1_144102296_144102636
chr5	76984760	76985112	15	.	4.29292	5.37548	1.55658	chr5_76984760_76985112
chr6	170495526	170495747	15	.	4.28842	5.35386	1.54433	chr6_170495526_170495747
chr5	1272630	1272891	15	.	4.2314	5.36165	1.54287	chr5_1272630_1272891
chr5	14634375	14634689	15	.	4.3007	5.35673	1.54052	chr5_14634375_14634689
chr2	233397299	233397520	15	.	4.27034	5.33019	1.51826	chr2_233397299_233397520
chr10	34978473	34978982	15	.	2.66928	5.31835	1.5146	chr10_34978473_34978982
chr18	13262089	13262334	14	.	4.24757	5.30956	1.49972	chr18_13262089_13262334
chr17	220252	220473	14	.	4.1263	5.24713	1.45529	chr17_220252_220473
chr5	106564670	106564891	14	.	4.23717	5.25125	1.44292	chr5_106564670_106564891
chr12	119918703	119918937	14	.	4.219	5.23074	1.4401	chr12_119918703_119918937
chr6	166748985	166749558	14	.	4.21885	5.22242	1.42769	chr6_166748985_166749558
chr2	100016074	100016295	14	.	4.21979	5.22218	1.4219	chr2_100016074_100016295
chr17	83068226	83068724	13	.	4.1598	5.13652	1.36447	chr17_83068226_83068724
chr5	179134586	179135089	13	.	4.15626	5.12238	1.3557	chr5_179134586_179135089
chr10	35469844	35470224	13	.	2.77421	5.07292	1.32058	chr10_35469844_35470224
chr8	122536320	122536677	11	.	3.6951	4.90822	1.18885	chr8_122536320_122536677
chr1	115359665	115359886	11	.	4.03844	4.91017	1.1842	chr1_115359665_115359886
chr2	43103900	43104386	11	.	4.0205	4.88653	1.17079	chr2_43103900_43104386
chr20	16227219	16227572	11	.	3.99214	4.83472	1.12984	chr20_16227219_16227572
chr9	136535681	136535953	10	.	3.89842	4.69816	1.0283	chr9_136535681_136535953

## Sheet: sgFANCM_unique_cruciform
chrom	chromStart	chromEnd	score	strand	signalValue	pValue	qValue	ID
chr3	58808393	58808630	118	.	8.14812	16.1659	11.886	chr3_58808393_58808630
chr3	90452893	90453151	75	.	4.81121	11.6578	7.56309	chr3_90452893_90453151
chr1	200487568	200488253	60	.	5.9045	10.0506	6.05188	chr1_200487568_200488253
chr9	61667239	61667492	57	.	5.6643	9.76118	5.76557	chr9_61667239_61667492
chr11	48793722	48793917	52	.	5.09583	9.26772	5.27169	chr11_48793722_48793917
chr18	79684882	79685085	49	.	5.66767	8.96299	4.97863	chr18_79684882_79685085
chrX	104939079	104939277	45	.	5.69254	8.48516	4.5399	chrX_104939079_104939277
chr11	48829158	48829365	45	.	5.3289	8.43636	4.51356	chr11_48829158_48829365
chr16	10723893	10724134	40	.	5.35731	7.97461	4.09761	chr16_10723893_10724134
chr10	39315890	39316091	39	.	5.21085	7.82408	3.92018	chr10_39315890_39316091
chr7	57911283	57911472	38	.	4.50395	7.73406	3.8269	chr7_57911283_57911472
chr6	122848788	122849013	38	.	5.28839	7.70313	3.82073	chr6_122848788_122849013
chr7	69332167	69332364	37	.	5.12646	7.66993	3.78332	chr7_69332167_69332364
chr2	131385506	131385705	37	.	5.14775	7.66358	3.7789	chr2_131385506_131385705
chr1	16567063	16567286	37	.	4.28075	7.64453	3.75672	chr1_16567063_16567286
chr11	48938939	48939227	37	.	4.08691	7.60611	3.72944	chr11_48938939_48939227
chr20	30977338	30977609	37	.	4.07928	7.53751	3.71826	chr20_30977338_30977609
chr21	39974631	39974826	36	.	5.1737	7.55677	3.67976	chr21_39974631_39974826
chr15	90647212	90647423	35	.	4.96001	7.39723	3.53035	chr15_90647212_90647423
chr10	118181549	118181839	35	.	5.12827	7.33708	3.50271	chr10_118181549_118181839
chr7	141805109	141805298	34	.	5.07523	7.34647	3.47762	chr7_141805109_141805298
chr10	39365931	39366120	34	.	4.67779	7.28534	3.42783	chr10_39365931_39366120
chr1	228555122	228555404	34	.	4.59767	7.237	3.4136	chr1_228555122_228555404
chr3	191293911	191294100	33	.	5.11537	7.22164	3.36031	chr3_191293911_191294100
chr5	46356407	46356597	33	.	3.6604	7.20934	3.34993	chr5_46356407_46356597
chr20	29310134	29310331	33	.	3.5115	7.21058	3.34591	chr20_29310134_29310331
chr17	65844972	65845236	33	.	5.02688	7.13273	3.306	chr17_65844972_65845236
chr20	30511194	30511466	32	.	3.74153	7.04805	3.23071	chr20_30511194_30511466
chr10	18571295	18571484	32	.	4.92499	7.05944	3.2189	chr10_18571295_18571484
chr6	168932314	168932505	32	.	4.6931	7.00296	3.20001	chr6_168932314_168932505
chr22	16567800	16567989	31	.	4.2804	6.94347	3.1575	chr22_16567800_16567989
chr1	50075834	50076023	31	.	4.99616	6.98655	3.14695	chr1_50075834_50076023
chr15	19798947	19799136	30	.	3.7825	6.88585	3.06621	chr15_19798947_19799136
chr3	90449557	90449752	30	.	3.5114	6.8342	3.06108	chr3_90449557_90449752
chr5	50186329	50186666	29	.	4.00862	6.71204	2.94371	chr5_50186329_50186666
chr9	134014182	134014385	28	.	4.61618	6.66739	2.87234	chr9_134014182_134014385
chr17	201725	201914	28	.	4.57401	6.66627	2.86026	chr17_201725_201914
chr3	90271334	90271567	28	.	4.32703	6.63618	2.8438	chr3_90271334_90271567
chr2	100654167	100654356	28	.	4.76276	6.63924	2.83711	chr2_100654167_100654356
chr5	50219390	50219579	27	.	4.09749	6.51445	2.72739	chr5_50219390_50219579
chr1	124957289	124957478	26	.	3.94716	6.43397	2.66119	chr1_124957289_124957478
chr13	113262853	113263047	26	.	4.51039	6.40944	2.65529	chr13_113262853_113263047
chr13	112873020	112873256	25	.	4.32589	6.32557	2.56777	chr13_112873020_112873256
chr20	29700618	29700807	25	.	3.63328	6.29038	2.54963	chr20_29700618_29700807
chr12	37352737	37352926	24	.	3.71101	6.21558	2.49186	chr12_37352737_37352926
chrX	58371682	58371871	24	.	4.39711	6.22359	2.48511	chrX_58371682_58371871
chr1	10235986	10236175	24	.	4.59677	6.21575	2.47705	chr1_10235986_10236175
chr22	16031520	16031841	24	.	3.5355	6.142	2.41169	chr22_16031520_16031841
chr8	140942752	140942957	24	.	4.50413	6.14728	2.40644	chr8_140942752_140942957
chr2	909962	910154	24	.	4.34136	6.13592	2.40199	chr2_909962_910154
chr20	29864762	29864951	23	.	4.0931	6.09189	2.36375	chr20_29864762_29864951
chr21	8991851	8992095	22	.	3.4047	6.00712	2.29585	chr21_8991851_8992095
chr10	39299342	39299555	22	.	4.46874	6.00253	2.29178	chr10_39299342_39299555
chr7	75074164	75074353	22	.	4.31597	5.99927	2.26704	chr7_75074164_75074353
chr3	195767654	195767843	22	.	4.23078	5.9087	2.23814	chr3_195767654_195767843
chr12	37338276	37338685	21	.	3.86726	5.90041	2.1937	chr12_37338276_37338685
chr3	119165341	119165539	21	.	4.37127	5.8338	2.12937	chr3_119165341_119165539
chr11	85998006	85998195	19	.	4.33138	5.66274	1.98975	chr11_85998006_85998195
chr2	155263862	155264199	19	.	4.26678	5.62753	1.96686	chr2_155263862_155264199
chr12	30659603	30659881	19	.	4.3171	5.61496	1.921	chr12_30659603_30659881
chr1	1099611	1099800	18	.	3.97555	5.56227	1.89313	chr1_1099611_1099800
chr8	6972256	6972445	18	.	3.89261	5.44313	1.81585	chr8_6972256_6972445
chr18	79200714	79200903	17	.	4.22492	5.42501	1.74647	chr18_79200714_79200903
chr1	221284979	221285168	17	.	4.1616	5.35746	1.7308	chr1_221284979_221285168
chr10	33469232	33469421	16	.	2.91121	5.32193	1.68365	chr10_33469232_33469421
chr7	57992375	57992638	16	.	3.75361	5.21076	1.62338	chr7_57992375_57992638
chr7	10994256	10994445	16	.	4.08382	5.21056	1.62002	chr7_10994256_10994445
chr17	21573183	21573492	16	.	3.90227	5.20327	1.61262	chr17_21573183_21573492
chr3	90415108	90415335	15	.	3.24892	5.16555	1.57146	chr3_90415108_90415335
chr1	152215092	152215826	15	.	3.45764	5.15988	1.5706	chr1_152215092_152215826
chr22	16039071	16039358	15	.	2.89638	5.06675	1.50352	chr22_16039071_16039358
chr13	99242555	99242922	15	.	4.05346	5.10252	1.50021	chr13_99242555_99242922
chr2	30174708	30174897	14	.	3.97158	5.05851	1.49907	chr2_30174708_30174897
chr1	16565469	16565749	14	.	3.31235	4.95419	1.40491	chr1_16565469_16565749
chr10	34355116	34355532	13	.	2.21021	4.97408	1.39959	chr10_34355116_34355532
chr13	111568121	111568321	13	.	3.9164	4.91352	1.37442	chr13_111568121_111568321
chr10	60981966	60982616	13	.	3.99447	4.98076	1.36696	chr10_60981966_60982616
chr17	35415137	35415499	13	.	3.99447	4.98076	1.36696	chr17_35415137_35415499
chr16	67561136	67561781	13	.	3.61794	4.86957	1.33283	chr16_67561136_67561781
chr12	37315683	37315923	12	.	3.82977	4.78194	1.27271	chr12_37315683_37315923
chr11	35138644	35139212	12	.	3.85323	4.76328	1.25941	chr11_35138644_35139212
chr6	162091811	162092154	12	.	3.8227	4.74045	1.24122	chr6_162091811_162092154
chr9	124963218	124963604	11	.	3.79913	4.68041	1.19584	chr9_124963218_124963604
chr6	73298804	73299087	11	.	3.76436	4.62722	1.15446	chr6_73298804_73299087
chrX	49692961	49693567	11	.	3.38716	4.61983	1.15082	chrX_49692961_49693567
chr17	952553	952793	10	.	3.56106	4.5138	1.06844	chr17_952553_952793

## Sheet: SM1FM_unique_cruciform
chrom	chromStart	chromEnd	score	strand	signalValue	pValue	qValue	ID
chr12	18098017	18098370	406	.	14.5084	45.5287	40.6683	chr12_18098017_18098370
chr14	91507224	91507599	343	.	11.7456	39.0502	34.3397	chr14_91507224_91507599
chr2	18295788	18296141	338	.	12.4093	38.6106	33.8772	chr2_18295788_18296141
chr3	189440258	189440603	337	.	13.5314	38.4603	33.7223	chr3_189440258_189440603
chr19	20358341	20358625	306	.	13.1829	35.3678	30.6781	chr19_20358341_20358625
chr7	19219659	19219964	298	.	12.8718	34.4668	29.804	chr7_19219659_19219964
chrX	65770893	65771238	290	.	12.1584	33.6691	29.0254	chrX_65770893_65771238
chr8	26555988	26556335	274	.	12.2097	32.1382	27.4865	chr8_26555988_26556335
chr4	72161976	72162302	263	.	11.7705	30.9006	26.306	chr4_72161976_72162302
chr5	26793454	26793784	250	.	12.3449	29.6115	25.0238	chr5_26793454_26793784
chr9	103619662	103619973	247	.	11.7952	29.2632	24.7145	chr9_103619662_103619973
chr4	134956247	134956591	238	.	11.1657	28.3849	23.8596	chr4_134956247_134956591
chr11	97260773	97261046	236	.	12.1864	28.163	23.6361	chr11_97260773_97261046
chrX	106788931	106789255	230	.	11.4512	27.5487	23.0537	chrX_106788931_106789255
chrX	139502912	139503195	222	.	12.0196	26.7618	22.2869	chrX_139502912_139503195
chr2	118305270	118305678	220	.	10.2077	26.4843	22.0314	chr2_118305270_118305678
chr7	105908536	105908840	206	.	10.6688	25.1301	20.6503	chr7_105908536_105908840
chr1	27792104	27792371	202	.	10.8533	24.6894	20.2164	chr1_27792104_27792371
chr16	20566519	20566863	198	.	11.174	24.2374	19.8086	chr16_20566519_20566863
chr13	56933666	56933985	195	.	10.5742	23.9414	19.5092	chr13_56933666_56933985
chr14	83999063	83999380	190	.	10.3001	23.4943	19.065	chr14_83999063_83999380
chr4	47976098	47976410	189	.	10.5589	23.3598	18.9429	chr4_47976098_47976410
chr13	109023536	109023838	189	.	10.6865	23.3375	18.9068	chr13_109023536_109023838
chr12	7957481	7957757	189	.	10.1337	23.3423	18.9059	chr12_7957481_7957757
chr5	63771601	63771861	184	.	11.014	22.8853	18.473	chr5_63771601_63771861
chr16	65321677	65321936	182	.	10.9736	22.6962	18.281	chr16_65321677_65321936
chr3	155565967	155566336	180	.	9.98077	22.4222	18.026	chr3_155565967_155566336
chr4	181888373	181888710	179	.	10.0451	22.3716	17.9581	chr4_181888373_181888710
chr7	85460198	85460551	178	.	10.4896	22.2772	17.8806	chr7_85460198_85460551
chr18	65216601	65216927	178	.	11.0503	22.2868	17.8668	chr18_65216601_65216927
chr7	13330461	13330736	173	.	10.9642	21.7205	17.3385	chr7_13330461_13330736
chr7	76152472	76152757	167	.	9.70189	21.1418	16.765	chr7_76152472_76152757
chr9	28847673	28847969	166	.	10.4647	21.0106	16.6412	chr9_28847673_28847969
chrX	115403783	115404138	164	.	9.24869	20.7569	16.4196	chrX_115403783_115404138
chr3	80012923	80013224	162	.	9.97033	20.642	16.2939	chr3_80012923_80013224
chr6	71316291	71316573	162	.	9.5071	20.6189	16.2893	chr6_71316291_71316573
chr7	30392632	30393120	161	.	8.80206	20.4492	16.1963	chr7_30392632_30393120
chr17	7609799	7610085	152	.	8.75126	19.5572	15.2397	chr17_7609799_7610085
chr6	120408706	120409016	151	.	9.32786	19.4291	15.1198	chr6_120408706_120409016
chr1	106426949	106427214	150	.	9.75596	19.4134	15.0823	chr1_106426949_106427214
chr7	137152910	137153466	149	.	8.91388	19.2605	14.9137	chr7_137152910_137153466
chrX	36584266	36584579	148	.	10.0376	19.2024	14.8609	chrX_36584266_36584579
chrX	142844543	142844873	147	.	9.56475	19.0876	14.7849	chrX_142844543_142844873
chr10	81370843	81371470	146	.	7.6509	18.9643	14.6328	chr10_81370843_81371470
chr13	86202336	86202851	144	.	9.04743	18.7058	14.4447	chr13_86202336_86202851
chr11	22083107	22083389	143	.	9.3803	18.6494	14.3678	chr11_22083107_22083389
chr17	39850117	39850904	142	.	8.68348	18.4749	14.2605	chr17_39850117_39850904
chr2	32110393	32110691	142	.	8.83573	18.5056	14.2125	chr2_32110393_32110691
chr5	11662057	11662349	139	.	9.29868	18.2055	13.9288	chr5_11662057_11662349
chr8	13453321	13453626	137	.	9.09526	18.0458	13.7742	chr8_13453321_13453626
chr3	83495517	83496020	136	.	8.50439	17.8802	13.6605	chr3_83495517_83496020
chr1	79572491	79572790	136	.	9.29531	17.9096	13.6276	chr1_79572491_79572790
chr1	69518574	69518867	136	.	8.91184	17.9066	13.6249	chr1_69518574_69518867
chr1	73776724	73776938	135	.	9.68582	17.8792	13.5664	chr1_73776724_73776938
chr16	28852889	28853173	134	.	8.2446	17.7179	13.4464	chr16_28852889_28853173
chr6	113029623	113029897	130	.	8.54816	17.2865	13.0308	chr6_113029623_113029897
chr1	159755026	159755280	129	.	8.80063	17.2308	12.9614	chr1_159755026_159755280
chr13	111221344	111221671	126	.	8.44729	16.9164	12.6748	chr13_111221344_111221671
chrX	57016842	57017145	126	.	9.10248	16.9042	12.6543	chrX_57016842_57017145
chr12	59671784	59672237	126	.	7.80893	16.8429	12.6391	chr12_59671784_59672237
chr17	43100480	43100774	125	.	8.37236	16.8299	12.5889	chr17_43100480_43100774
chrX	13191776	13192072	125	.	9.30817	16.815	12.563	chrX_13191776_13192072
chr12	74951392	74951668	125	.	8.14716	16.7927	12.5526	chr12_74951392_74951668
chr4	70588883	70589157	124	.	8.78983	16.7287	12.4981	chr4_70588883_70589157
chr8	95630522	95630942	124	.	8.10412	16.6422	12.4388	chr8_95630522_95630942
chr6	5392709	5393002	123	.	8.71831	16.5998	12.3771	chr6_5392709_5393002
chr2	180701711	180701999	122	.	8.40785	16.5328	12.2938	chr2_180701711_180701999
chr4	137168784	137169261	121	.	7.86339	16.2597	12.1279	chr4_137168784_137169261
chr5	106388435	106388732	118	.	8.59467	16.0255	11.807	chr5_106388435_106388732
chr15	46016014	46016285	115	.	8.61793	15.7176	11.5019	chr15_46016014_46016285
chr2	227203089	227203419	112	.	8.1907	15.469	11.2666	chr2_227203089_227203419
chr20	59956764	59957004	112	.	8.22973	15.432	11.2241	chr20_59956764_59957004
chr4	126651381	126651638	111	.	8.39612	15.3657	11.1625	chr4_126651381_126651638
chr9	31666053	31666317	111	.	8.71546	15.3008	11.1051	chr9_31666053_31666317
chr3	114303423	114303710	110	.	7.94788	15.2784	11.0828	chr3_114303423_114303710
chr11	73484519	73484755	109	.	7.98056	15.1852	10.9946	chr11_73484519_73484755
chr6	102592439	102592696	109	.	8.44181	15.1368	10.9572	chr6_102592439_102592696
chr10	89555478	89555718	109	.	7.70528	15.1361	10.944	chr10_89555478_89555718
chr13	90944831	90945117	108	.	8.14436	14.9658	10.8144	chr13_90944831_90945117
chr22	29410209	29410583	107	.	7.56943	14.9437	10.7756	chr22_29410209_29410583
chrX	7214864	7215124	106	.	8.19722	14.886	10.696	chrX_7214864_7215124
chr4	138135213	138135464	105	.	8.12975	14.699	10.5084	chr4_138135213_138135464
chr6	76547113	76547433	105	.	7.85297	14.6908	10.5067	chr6_76547113_76547433
chr3	165422492	165422794	104	.	8.05559	14.657	10.4893	chr3_165422492_165422794
chr19	15985674	15985974	103	.	7.93951	14.5519	10.3967	chr19_15985674_15985974
chr5	129550402	129550636	102	.	8.07501	14.4452	10.2684	chr5_129550402_129550636
chr1	81747060	81747308	101	.	8.08501	14.3034	10.1225	chr1_81747060_81747308
chr5	152697469	152698221	100	.	7.16729	14.2202	10.0902	chr5_152697469_152698221
chrX	130989108	130989362	98	.	8.13317	14.0485	9.89027	chrX_130989108_130989362
chr13	78255384	78255601	98	.	8.13625	14.0115	9.85693	chr13_78255384_78255601
chr9	70408984	70409230	97	.	7.47287	13.9321	9.7774	chr9_70408984_70409230
chr8	135835072	135835384	97	.	8.11468	13.8616	9.706	chr8_135835072_135835384
chrX	4443314	4443949	96	.	6.91743	13.7518	9.65588	chrX_4443314_4443949
chr9	131564175	131564484	95	.	7.26082	13.7213	9.56921	chr9_131564175_131564484
chr2	131791278	131791480	94	.	7.48545	13.6064	9.44144	chr2_131791278_131791480
chr4	184372778	184373006	94	.	7.45598	13.579	9.43488	chr4_184372778_184373006
chr21	30743394	30743681	92	.	7.87413	13.3942	9.28238	chr21_30743394_30743681
chr13	65287857	65288139	92	.	7.89178	13.3883	9.27322	chr13_65287857_65288139
chr2	82597746	82598073	92	.	7.45867	13.3653	9.24878	chr2_82597746_82598073
chr18	8289362	8289601	92	.	7.40173	13.375	9.24738	chr18_8289362_8289601
chr7	124659876	124660289	92	.	7.33659	13.3707	9.24448	chr7_124659876_124660289
chr1	206781856	206782073	92	.	7.19011	13.3548	9.21142	chr1_206781856_206782073
chr2	144133174	144133435	91	.	7.86962	13.2822	9.17403	chr2_144133174_144133435
chr7	153329242	153329524	91	.	7.14149	13.2126	9.11648	chr7_153329242_153329524
chr6	24053871	24054140	91	.	7.71962	13.2388	9.11135	chr6_24053871_24054140
chr1	84987176	84987510	90	.	6.87136	13.2003	9.06481	chr1_84987176_84987510
chr2	39185186	39185465	89	.	7.20403	13.104	8.98906	chr2_39185186_39185465
chr20	53913067	53913297	89	.	7.20464	13.1092	8.98685	chr20_53913067_53913297
chr6	157484273	157484502	89	.	7.24489	13.0629	8.94832	chr6_157484273_157484502
chrX	140336668	140336952	89	.	7.27446	13.0263	8.91276	chrX_140336668_140336952
chr18	45235761	45236184	89	.	7.30517	13.022	8.90895	chr18_45235761_45236184
chr10	89827156	89827462	89	.	6.9785	13.0119	8.90692	chr10_89827156_89827462
chr11	101260406	101260650	88	.	7.65483	12.9222	8.80689	chr11_101260406_101260650
chr2	210929554	210929836	87	.	7.47535	12.8861	8.77509	chr2_210929554_210929836
chr3	130499274	130499794	87	.	6.64501	12.8259	8.76496	chr3_130499274_130499794
chr11	131266452	131266727	86	.	7.23656	12.7382	8.66844	chr11_131266452_131266727
chrX	152998221	152998560	86	.	7.22013	12.7226	8.62126	chrX_152998221_152998560
chr12	54695289	54695538	86	.	7.28733	12.6978	8.60763	chr12_54695289_54695538
chr7	29540976	29541194	85	.	7.42408	12.7114	8.5965	chr7_29540976_29541194
chr3	162199786	162200049	85	.	7.54002	12.6143	8.51007	chr3_162199786_162200049
chr5	146174421	146174686	84	.	6.74063	12.5726	8.49765	chr5_146174421_146174686
chr11	81522987	81523240	84	.	7.31417	12.5511	8.46433	chr11_81522987_81523240
chr16	58747525	58747772	84	.	6.61645	12.5419	8.44971	chr16_58747525_58747772
chr2	50598579	50598870	84	.	7.47618	12.509	8.42441	chr2_50598579_50598870
chr14	56475453	56475750	83	.	6.97684	12.4351	8.3438	chr14_56475453_56475750
chr7	68395289	68395533	83	.	7.3967	12.3997	8.30575	chr7_68395289_68395533
chr13	104786575	104786853	82	.	7.04738	12.3024	8.22568	chr13_104786575_104786853
chr7	39418921	39419162	81	.	7.36238	12.2922	8.19794	chr7_39418921_39419162
chr4	186981641	186981887	81	.	7.41286	12.1972	8.12998	chr4_186981641_186981887
chr1	21374444	21374737	80	.	6.59172	12.1145	8.08265	chr1_21374444_21374737
chr2	117043659	117043909	80	.	6.58714	12.108	8.05143	chr2_117043659_117043909
chr18	56261942	56262565	80	.	6.89047	12.0422	8.04899	chr18_56261942_56262565
chr1	103172957	103173160	80	.	7.42527	12.1028	8.01685	chr1_103172957_103173160
chrX	35216679	35216911	80	.	7.41013	12.0895	8.00888	chrX_35216679_35216911
chr2	128830749	128831027	78	.	6.59969	11.9515	7.88479	chr2_128830749_128831027
chr2	204553478	204553710	78	.	7.00914	11.9405	7.87584	chr2_204553478_204553710
chr3	35142452	35142729	78	.	6.862	11.8862	7.84114	chr3_35142452_35142729
chr4	162657288	162657534	77	.	7.25319	11.7975	7.73733	chr4_162657288_162657534
chr10	54001902	54002226	77	.	7.03544	11.8063	7.73638	chr10_54001902_54002226
chr18	44078960	44079218	76	.	7.25231	11.7374	7.66856	chr18_44078960_44079218
chr16	17044331	17044643	76	.	6.81243	11.688	7.65831	chr16_17044331_17044643
chr2	175896673	175896931	75	.	6.89627	11.5928	7.55059	chr2_175896673_175896931
chr10	83585039	83585261	75	.	6.60689	11.5961	7.54079	chr10_83585039_83585261
chr2	205057416	205057721	75	.	7.16152	11.587	7.53911	chr2_205057416_205057721
chr4	82222727	82222990	75	.	6.55673	11.5931	7.5376	chr4_82222727_82222990
chr2	78026137	78026453	74	.	6.75029	11.5326	7.49791	chr2_78026137_78026453
chr20	35097706	35098024	74	.	6.51782	11.5355	7.49688	chr20_35097706_35098024
chr15	94245194	94245600	73	.	6.96425	11.4294	7.36105	chr15_94245194_94245600
chr5	124627448	124627679	73	.	6.58185	11.3934	7.34418	chr5_124627448_124627679
chr2	6016139	6016329	72	.	6.96374	11.3548	7.28205	chr2_6016139_6016329
chr2	66775065	66775522	72	.	6.53873	11.2989	7.26977	chr2_66775065_66775522
chr3	56040497	56040744	72	.	6.83967	11.2778	7.24584	chr3_56040497_56040744
chr11	118355307	118355636	71	.	6.42326	11.1895	7.19445	chr11_118355307_118355636
chr14	83518155	83518429	71	.	6.83144	11.2302	7.19216	chr14_83518155_83518429
chr5	162781507	162781754	70	.	6.75929	11.1111	7.07128	chr5_162781507_162781754
chr8	92911746	92911961	70	.	6.97635	11.078	7.04348	chr8_92911746_92911961
chr21	16747468	16747703	70	.	6.95761	11.0574	7.02623	chr21_16747468_16747703
chr6	51202953	51203175	69	.	6.94704	11.0165	6.98251	chr6_51202953_51203175
chr1	83103871	83104064	69	.	6.90736	11.0255	6.97021	chr1_83103871_83104064
chr4	46188024	46188249	69	.	6.69305	10.9938	6.9678	chr4_46188024_46188249
chr22	35195475	35195709	69	.	6.67799	10.9636	6.93294	chr22_35195475_35195709
chrX	109366491	109366710	68	.	6.76247	10.8411	6.80769	chrX_109366491_109366710
chr4	45024399	45025560	67	.	5.41035	10.7032	6.75988	chr4_45024399_45025560
chr19	37241872	37242108	67	.	6.50543	10.731	6.7274	chr19_37241872_37242108
chr18	5308090	5308324	66	.	6.37498	10.7168	6.69798	chr18_5308090_5308324
chr10	19305967	19306277	66	.	6.82527	10.7132	6.68563	chr10_19305967_19306277
chr12	86814211	86814421	66	.	6.70435	10.7162	6.68449	chr12_86814211_86814421
chr3	126323311	126323612	66	.	5.96487	10.6352	6.64818	chr3_126323311_126323612
chr6	100195819	100196076	66	.	6.71225	10.6346	6.64597	chr6_100195819_100196076
chr6	159652411	159653153	65	.	5.99831	10.6068	6.59817	chr6_159652411_159653153
chrX	79884225	79884450	65	.	6.67988	10.5973	6.58372	chrX_79884225_79884450
chr9	1937289	1937526	65	.	6.33068	10.5384	6.54846	chr9_1937289_1937526
chr1	6728835	6729037	65	.	6.34956	10.5313	6.52075	chr1_6728835_6729037
chr10	76804672	76804917	64	.	6.65753	10.4123	6.41412	chr10_76804672_76804917
chr6	86791398	86791648	63	.	6.24169	10.3712	6.39453	chr6_86791398_86791648
chrX	81916868	81917135	63	.	6.61355	10.3428	6.36814	chrX_81916868_81917135
chr14	82600545	82600787	63	.	6.62033	10.3396	6.34722	chr14_82600545_82600787
chr5	86921126	86921974	63	.	5.32166	10.3084	6.32929	chr5_86921126_86921974
chr11	102828747	102828950	62	.	6.33725	10.2596	6.25944	chr11_102828747_102828950
chr5	51535942	51536170	62	.	6.38503	10.2453	6.23953	chr5_51535942_51536170
chr13	92385399	92385917	62	.	6.12598	10.2254	6.22685	chr13_92385399_92385917
chr3	65610741	65611002	62	.	6.15991	10.1859	6.20917	chr3_65610741_65611002
chr7	57445499	57445862	62	.	6.25488	10.2117	6.20314	chr7_57445499_57445862
chr6	61848400	61848662	61	.	6.55336	10.184	6.19645	chr6_61848400_61848662
chr8	17857301	17857575	61	.	6.51986	10.1261	6.16617	chr8_17857301_17857575
chr4	31402053	31402252	61	.	6.39099	10.1208	6.12473	chr4_31402053_31402252
chr4	73094542	73094760	61	.	6.35985	10.1093	6.12042	chr4_73094542_73094760
chr16	78321277	78321466	60	.	6.47325	10.0148	6.00877	chr16_78321277_78321466
chrX	8450743	8450966	59	.	6.47543	9.96987	5.9964	chrX_8450743_8450966
chr5	26093897	26094091	59	.	6.50074	9.95847	5.96213	chr5_26093897_26094091
chr4	11565614	11565911	59	.	6.11847	9.90753	5.94864	chr4_11565614_11565911
chr11	89156949	89157212	58	.	6.39845	9.84823	5.89213	chr11_89156949_89157212
chr5	79601706	79601980	58	.	6.10009	9.81434	5.85919	chr5_79601706_79601980
chr3	89461175	89461379	58	.	6.23897	9.83394	5.84729	chr3_89461175_89461379
chr8	4587370	4587572	58	.	6.33304	9.80268	5.82987	chr8_4587370_4587572
chr16	28280116	28280344	57	.	6.09148	9.7367	5.78652	chr16_28280116_28280344
chr4	59899767	59899996	57	.	5.97559	9.73172	5.77997	chr4_59899767_59899996
chr7	36688816	36689005	57	.	5.9946	9.76267	5.77205	chr7_36688816_36689005
chr9	103851768	103852035	57	.	6.3305	9.71575	5.7669	chr9_103851768_103852035
chr11	25901839	25902329	57	.	5.72284	9.68058	5.76495	chr11_25901839_25902329
chr10	81486518	81486776	57	.	6.26243	9.6484	5.71765	chr10_81486518_81486776
chr14	20237372	20237768	56	.	5.94597	9.61954	5.68824	chr14_20237372_20237768
chr3	117329499	117329728	56	.	6.2706	9.60229	5.65148	chr3_117329499_117329728
chr11	97617847	97618094	55	.	6.22681	9.53956	5.59618	chr11_97617847_97618094
chr16	13721186	13721372	55	.	6.16788	9.54184	5.58332	chr16_13721186_13721372
chrX	87791963	87792215	55	.	6.21174	9.50382	5.57835	chrX_87791963_87792215
chr8	6112324	6112538	55	.	6.04685	9.502	5.56226	chr8_6112324_6112538
chrY	3795407	3795595	55	.	6.31276	9.53562	5.55599	chrY_3795407_3795595
chr10	4031130	4031412	55	.	6.21366	9.45006	5.51147	chr10_4031130_4031412
chr7	13070227	13070662	55	.	5.84908	9.38514	5.50923	chr7_13070227_13070662
chr2	49779915	49780116	55	.	6.09954	9.45707	5.50417	chr2_49779915_49780116
chr1	236245328	236245519	54	.	6.22479	9.44043	5.47406	chr1_236245328_236245519
chr2	199017078	199017373	54	.	5.87684	9.3356	5.4361	chr2_199017078_199017373
chrX	83171713	83171923	54	.	6.21161	9.37954	5.4287	chrX_83171713_83171923
chr7	98393053	98393264	54	.	5.88046	9.3565	5.41577	chr7_98393053_98393264
chr18	52926802	52927089	54	.	6.15971	9.33176	5.40216	chr18_52926802_52927089
chr3	156899274	156899675	53	.	5.80347	9.31239	5.39571	chr3_156899274_156899675
chr2	39978558	39978762	53	.	5.89671	9.29963	5.36102	chr2_39978558_39978762
chr6	67768002	67768210	53	.	6.05069	9.25022	5.31013	chr6_67768002_67768210
chr4	132146987	132147178	53	.	6.12635	9.26359	5.30884	chr4_132146987_132147178
chr4	16739562	16739815	52	.	5.77792	9.18938	5.26924	chr4_16739562_16739815
chrY	15948295	15948586	52	.	6.09608	9.18898	5.2657	chrY_15948295_15948586
chr6	90963639	90963848	52	.	5.92732	9.17693	5.24482	chr6_90963639_90963848
chr3	22541527	22541755	52	.	5.85925	9.15861	5.24162	chr3_22541527_22541755
chr14	55489676	55489867	52	.	5.92084	9.1831	5.23341	chr14_55489676_55489867
chr3	159828282	159828580	52	.	5.9304	9.15967	5.22633	chr3_159828282_159828580
chr1	207515073	207515298	52	.	6.01923	9.14444	5.2189	chr1_207515073_207515298
chr10	49087871	49088098	51	.	6.07446	9.07707	5.14677	chr10_49087871_49088098
chr17	51849030	51849331	51	.	5.78883	9.03491	5.14532	chr17_51849030_51849331
chr13	19885864	19886055	51	.	6.0573	9.06436	5.12432	chr13_19885864_19886055
chr20	17032606	17032877	51	.	5.78715	9.01167	5.12052	chr20_17032606_17032877
chr1	234557791	234557997	51	.	5.87998	9.04879	5.11875	chr1_234557791_234557997
chrY	26519060	26519264	50	.	6.00651	8.93218	5.00643	chrY_26519060_26519264
chr1	234995646	234995882	49	.	5.49851	8.9034	4.98881	chr1_234995646_234995882
chr18	48367157	48367436	49	.	5.87345	8.82746	4.98839	chr18_48367157_48367436
chr1	70454031	70454247	49	.	5.80819	8.89277	4.97317	chr1_70454031_70454247
chr7	38441699	38441913	49	.	5.87571	8.8666	4.9662	chr7_38441699_38441913
chr6	30192935	30193255	49	.	5.61363	8.80264	4.96189	chr6_30192935_30193255
chr6	133561574	133561841	49	.	5.78182	8.82389	4.94025	chr6_133561574_133561841
chr20	30501341	30501551	48	.	3.37163	8.82442	4.89855	chr20_30501341_30501551
chr2	197473454	197473640	48	.	5.88133	8.82321	4.89267	chr2_197473454_197473640
chr4	79375946	79376199	48	.	5.78248	8.7813	4.87719	chr4_79375946_79376199
chrX	116116986	116117271	48	.	5.86722	8.74466	4.86962	chrX_116116986_116117271
chr20	55625266	55625490	48	.	5.78783	8.78157	4.86062	chr20_55625266_55625490
chrX	82482317	82482537	48	.	5.89527	8.71715	4.81861	chrX_82482317_82482537
chr2	36182763	36182957	47	.	5.41154	8.70151	4.7964	chr2_36182763_36182957
chr11	37348208	37348402	47	.	5.83941	8.70781	4.78536	chr11_37348208_37348402
chr3	99991819	99992042	47	.	5.79222	8.66544	4.77935	chr3_99991819_99992042
chr5	106896209	106896479	47	.	5.69061	8.66251	4.76461	chr5_106896209_106896479
chr4	81788222	81788408	47	.	5.83853	8.67926	4.75718	chr4_81788222_81788408
chr2	96776714	96776992	47	.	5.52941	8.63936	4.75329	chr2_96776714_96776992
chr4	171657338	171657838	47	.	5.67918	8.62862	4.73625	chr4_171657338_171657838
chr22	16012460	16012655	47	.	5.65289	8.62615	4.71912	chr22_16012460_16012655
chr20	55582090	55582280	47	.	5.77899	8.62088	4.71124	chr20_55582090_55582280
chrX	98023531	98023792	47	.	5.79462	8.57057	4.70035	chrX_98023531_98023792
chr7	19825624	19825890	46	.	5.79382	8.53885	4.66474	chr7_19825624_19825890
chr11	18467870	18468067	46	.	5.54052	8.56954	4.66317	chr11_18467870_18468067
chr3	166466345	166466535	46	.	5.86074	8.55645	4.63365	chr3_166466345_166466535
chrX	152182564	152182804	46	.	5.77493	8.51803	4.62633	chrX_152182564_152182804
chr17	33746279	33746594	45	.	5.50187	8.47468	4.59962	chr17_33746279_33746594
chr1	205906386	205906574	45	.	5.4122	8.47851	4.59212	chr1_205906386_205906574
chr3	90393688	90393875	45	.	5.24627	8.47443	4.55944	chr3_90393688_90393875
chr1	191718527	191718781	45	.	5.72571	8.39904	4.53535	chr1_191718527_191718781
chr8	34469741	34469961	45	.	5.6722	8.40469	4.52189	chr8_34469741_34469961
chr4	162919035	162919221	45	.	5.62635	8.42407	4.52086	chr4_162919035_162919221
chr4	172069441	172069630	44	.	5.74244	8.34626	4.44993	chr4_172069441_172069630
chr2	177177468	177177696	44	.	5.65401	8.31115	4.43392	chr2_177177468_177177696
chr12	82342468	82342758	44	.	5.6811	8.27799	4.40182	chr12_82342468_82342758
chr2	69656213	69656404	43	.	5.55401	8.28041	4.39532	chr2_69656213_69656404
chrX	81621465	81621708	43	.	5.61143	8.24603	4.37848	chrX_81621465_81621708
chrX	827903	828163	43	.	5.68959	8.24838	4.37007	chrX_827903_828163
chr18	60422188	60422432	43	.	5.65791	8.23731	4.36856	chr18_60422188_60422432
chr3	54736043	54736234	43	.	5.48289	8.20015	4.32226	chr3_54736043_54736234
chr2	127750598	127750784	43	.	5.54755	8.14888	4.31357	chr2_127750598_127750784
chr14	42649898	42650198	43	.	5.54919	8.12417	4.30037	chr14_42649898_42650198
chr3	143449914	143450156	42	.	5.60824	8.14563	4.29527	chr3_143449914_143450156
chr4	126100769	126101444	42	.	5.36717	8.10353	4.26633	chr4_126100769_126101444
chr2	103039634	103039836	41	.	5.61197	8.06387	4.18427	chr2_103039634_103039836
chr2	19482918	19483348	41	.	5.53185	8.03896	4.17623	chr2_19482918_19483348
chr12	117075799	117075986	41	.	5.49026	8.05629	4.17619	chr12_117075799_117075986
chrX	3291691	3291910	41	.	5.56537	8.02116	4.16838	chrX_3291691_3291910
chr8	67582256	67582493	41	.	5.45137	7.99506	4.13935	chr8_67582256_67582493
chr4	72533487	72533769	41	.	5.40116	7.96151	4.11029	chr4_72533487_72533769
chr9	138159773	138159976	41	.	5.44811	7.96862	4.10371	chr9_138159773_138159976
chr4	158106680	158106866	40	.	5.52388	7.92552	4.08151	chr4_158106680_158106866
chr8	137137853	137138041	40	.	5.5363	7.92884	4.06341	chr8_137137853_137138041
chr4	64834555	64834854	40	.	5.28939	7.89245	4.0592	chr4_64834555_64834854
chr13	102776012	102776248	40	.	5.37908	7.85737	4.03501	chr13_102776012_102776248
chr1	230872056	230872251	40	.	5.25186	7.90008	4.03272	chr1_230872056_230872251
chrX	75272197	75272383	40	.	5.39941	7.86956	4.01202	chrX_75272197_75272383
chr17	16127551	16127771	39	.	5.27865	7.81731	3.98362	chr17_16127551_16127771
chr7	136401219	136401518	39	.	5.43568	7.7915	3.95369	chr7_136401219_136401518
chrX	85088045	85088234	39	.	5.49265	7.81561	3.95139	chrX_85088045_85088234
chr5	82033887	82034073	39	.	5.45578	7.76525	3.92204	chr5_82033887_82034073
chr5	104666675	104666861	39	.	5.47621	7.77814	3.91783	chr5_104666675_104666861
chr11	97914715	97914901	38	.	5.4587	7.72726	3.86521	chr11_97914715_97914901
chr8	64232628	64232910	38	.	5.37478	7.67475	3.84326	chr8_64232628_64232910
chr12	32717749	32718007	38	.	5.18222	7.64896	3.83947	chr12_32717749_32718007
chr5	94910113	94910359	38	.	5.4222	7.68722	3.83722	chr5_94910113_94910359
chr10	13114661	13114949	38	.	5.35689	7.6193	3.81318	chr10_13114661_13114949
chr3	30509422	30509634	38	.	5.35163	7.64143	3.806	chr3_30509422_30509634
chr7	71846847	71847033	37	.	5.23887	7.61498	3.79342	chr7_71846847_71847033
chr1	31067019	31067205	37	.	5.14512	7.62806	3.7915	chr1_31067019_31067205
chr9	78921925	78922111	37	.	5.34346	7.60245	3.77765	chr9_78921925_78922111
chr4	48120106	48120325	37	.	5.23474	7.55309	3.73457	chr4_48120106_48120325
chr3	81750529	81750715	37	.	5.28213	7.565	3.72079	chr3_81750529_81750715
chr7	140362976	140363167	37	.	5.15079	7.55648	3.71903	chr7_140362976_140363167
chr4	149868531	149868949	36	.	5.16932	7.46437	3.64565	chr4_149868531_149868949
chr5	40402525	40402801	36	.	5.19704	7.38194	3.64389	chr5_40402525_40402801
chrX	65450312	65450944	36	.	5.02008	7.42099	3.64175	chrX_65450312_65450944
chr14	59908898	59909122	36	.	5.20949	7.44022	3.63605	chr14_59908898_59909122
chr14	57262460	57262706	35	.	5.16415	7.37522	3.58108	chr14_57262460_57262706
chr1	66090648	66090892	35	.	5.19183	7.31927	3.56465	chr1_66090648_66090892
chr18	72528790	72529058	35	.	5.21602	7.33584	3.54997	chr18_72528790_72529058
chr18	51451381	51451581	35	.	5.27738	7.37641	3.54622	chr18_51451381_51451581
chr16	58440403	58440589	35	.	4.70421	7.3346	3.53056	chr16_58440403_58440589
chr7	148866522	148866708	35	.	5.1804	7.33576	3.51519	chr7_148866522_148866708
chr6	115337415	115337683	35	.	5.09254	7.29246	3.51015	chr6_115337415_115337683
chr1	186912640	186912839	35	.	4.94567	7.23809	3.50241	chr1_186912640_186912839
chr7	14471101	14471359	34	.	5.18416	7.2683	3.48362	chr7_14471101_14471359
chr8	82597449	82597736	34	.	5.15023	7.23942	3.48035	chr8_82597449_82597736
chrX	147120449	147120635	34	.	5.21655	7.25063	3.43312	chrX_147120449_147120635
chr3	1707804	1707990	33	.	5.09177	7.19082	3.38077	chr3_1707804_1707990
chr11	25603923	25604231	33	.	5.12042	7.14685	3.37834	chr11_25603923_25604231
chr8	74790251	74790438	33	.	5.18865	7.19166	3.3692	chr8_74790251_74790438
chr5	92251040	92251530	33	.	4.87413	7.13567	3.3432	chr5_92251040_92251530
chr1	228622352	228622552	33	.	3.83178	7.12104	3.31758	chr1_228622352_228622552
chr4	16943373	16943648	33	.	5.08368	7.09853	3.30566	chr4_16943373_16943648
chrX	57349075	57349344	33	.	5.08557	7.06639	3.30014	chrX_57349075_57349344
chr2	36184664	36184850	32	.	4.71736	7.05861	3.28338	chr2_36184664_36184850
chr18	77774117	77774350	32	.	5.07912	7.04464	3.28296	chr18_77774117_77774350
chr5	98380681	98380911	32	.	4.9902	7.04885	3.28091	chr5_98380681_98380911
chr5	85193830	85194064	32	.	5.0727	7.01806	3.25464	chr5_85193830_85194064
chr13	88555883	88556069	32	.	5.07067	7.00926	3.24263	chr13_88555883_88556069
chr13	87774367	87774572	32	.	5.0666	6.98505	3.20526	chr13_87774367_87774572
chr5	156817034	156817306	31	.	4.96956	6.89569	3.15113	chr5_156817034_156817306
chr3	183691821	183692007	31	.	4.83688	6.90865	3.14832	chr3_183691821_183692007
chr16	12970310	12970496	31	.	5.02107	6.90086	3.1427	chr16_12970310_12970496
chr1	2748358	2748554	31	.	3.68295	6.93137	3.13795	chr1_2748358_2748554
chr2	222770211	222770497	31	.	4.76991	6.88049	3.13743	chr2_222770211_222770497
chr13	31889424	31889686	31	.	4.78617	6.84222	3.12643	chr13_31889424_31889686
chrX	8244844	8245030	31	.	5.03858	6.89754	3.10939	chrX_8244844_8245030
chr21	14671459	14671691	30	.	4.97283	6.83195	3.09145	chr21_14671459_14671691
chrX	20094501	20094687	30	.	5.01232	6.86224	3.08755	chrX_20094501_20094687
chr21	8810960	8811155	30	.	4.1765	6.84661	3.07104	chr21_8810960_8811155
chrX	140411216	140411461	30	.	4.77459	6.7797	3.05724	chrX_140411216_140411461
chr10	21233587	21233773	30	.	5.00065	6.8276	3.05175	chr10_21233587_21233773
chr15	97070485	97070732	30	.	4.94327	6.75923	3.01871	chr15_97070485_97070732
chr15	77794271	77794463	30	.	4.99983	6.801	3.0098	chr15_77794271_77794463
chrX	91657145	91657333	29	.	4.97632	6.76196	2.97438	chrX_91657145_91657333
chr2	116829548	116829735	29	.	4.9652	6.72921	2.93956	chr2_116829548_116829735
chr15	91956987	91957173	29	.	4.90821	6.67055	2.92371	chr15_91956987_91957173
chr8	30043256	30043442	28	.	4.68936	6.6605	2.89068	chr8_30043256_30043442
chr11	79164366	79164552	28	.	4.81757	6.62621	2.87323	chr11_79164366_79164552
chr15	75584793	75584998	28	.	4.88395	6.62164	2.87319	chr15_75584793_75584998
chr5	166204172	166204358	28	.	4.92188	6.64854	2.87075	chr5_166204172_166204358
chr7	9764513	9764786	28	.	4.81274	6.62757	2.86732	chr7_9764513_9764786
chr4	160350443	160350707	28	.	4.82373	6.55111	2.85822	chr4_160350443_160350707
chr1	211190453	211190639	28	.	4.82055	6.5355	2.83956	chr1_211190453_211190639
chr4	167451039	167451650	28	.	4.79469	6.58455	2.82758	chr4_167451039_167451650
chrX	115125492	115125702	28	.	4.85552	6.56569	2.82565	chrX_115125492_115125702
chr11	55230650	55230836	27	.	4.48956	6.49119	2.74546	chr11_55230650_55230836
chr2	241987330	241987516	27	.	4.81684	6.45498	2.70457	chr2_241987330_241987516
chr6	13087029	13087215	26	.	4.60825	6.37398	2.67769	chr6_13087029_13087215
chr3	185454570	185455540	26	.	4.39845	6.39775	2.6663	chr3_185454570_185455540
chr3	173539498	173539694	26	.	4.70427	6.38751	2.6458	chr3_173539498_173539694
chr20	21162237	21162423	26	.	4.77892	6.38412	2.63857	chr20_21162237_21162423
chr4	17940002	17940188	26	.	4.77892	6.36897	2.61632	chr4_17940002_17940188
chr1	175231687	175231912	26	.	4.58606	6.31541	2.60699	chr1_175231687_175231912
chrY	6888792	6888985	25	.	4.74326	6.32257	2.59672	chrY_6888792_6888985
chr18	52656050	52656278	25	.	4.7221	6.29934	2.58953	chr18_52656050_52656278
chr3	175698056	175698298	25	.	4.62488	6.25577	2.52229	chr3_175698056_175698298
chr5	127614697	127614883	24	.	4.68264	6.20764	2.49235	chr5_127614697_127614883
chr10	24785856	24786042	24	.	4.68847	6.20785	2.48235	chr10_24785856_24786042
chr11	55257029	55257215	24	.	3.94393	6.19601	2.47859	chr11_55257029_55257215
chr15	77250148	77250334	24	.	4.63561	6.13713	2.44952	chr15_77250148_77250334
chr1	246324202	246324388	24	.	4.65225	6.15042	2.44419	chr1_246324202_246324388
chr21	13412420	13413272	23	.	4.42738	6.04632	2.38187	chr21_13412420_13413272
chr1	225335792	225335978	23	.	4.5206	6.0961	2.37431	chr1_225335792_225335978
chr6	154888945	154889131	23	.	4.57493	6.0031	2.32738	chr6_154888945_154889131
chr9	88923668	88923854	22	.	4.58198	6.00072	2.29916	chr9_88923668_88923854
chr4	12648480	12648666	22	.	4.57761	5.99088	2.28994	chr4_12648480_12648666
chr5	135356951	135357137	22	.	4.54699	5.96228	2.28823	chr5_135356951_135357137
chr3	94022232	94022418	22	.	4.56885	5.97779	2.28217	chr3_94022232_94022418
chr9	125735581	125735812	22	.	4.49754	5.94125	2.25213	chr9_125735581_125735812
chrX	95715648	95715850	22	.	4.39044	5.90046	2.24726	chrX_95715648_95715850
chrX	40963107	40963293	22	.	4.54702	5.93642	2.2453	chrX_40963107_40963293
chr5	132890859	132891045	22	.	4.35067	5.8501	2.20707	chr5_132890859_132891045
chr6	81467775	81468040	21	.	4.4725	5.83155	2.18648	chr6_81467775_81468040
chr17	22431425	22431611	21	.	4.50176	5.84392	2.15989	chr17_22431425_22431611
chr4	162292263	162292486	21	.	4.48144	5.82491	2.15919	chr4_162292263_162292486
chr1	124988508	124989009	21	.	3.51608	5.80106	2.15771	chr1_124988508_124989009
chr12	86603347	86603748	21	.	4.45642	5.77599	2.12048	chr12_86603347_86603748
chr1	43892293	43892479	20	.	4.4361	5.73147	2.08353	chr1_43892293_43892479
chr19	56744969	56745733	20	.	4.36341	5.71781	2.0548	chr19_56744969_56745733
chr1	170514065	170514434	20	.	4.41418	5.72103	2.05161	chr1_170514065_170514434
chr7	37886503	37886689	20	.	4.42697	5.70081	2.02946	chr7_37886503_37886689
chr5	165755008	165755194	20	.	4.42881	5.69735	2.01493	chr5_165755008_165755194
chr7	177748	178018	19	.	4.18855	5.58798	1.94248	chr7_177748_178018
chr11	48845992	48846241	19	.	4.32698	5.54014	1.93827	chr11_48845992_48846241
chr2	131770917	131771103	19	.	4.36	5.58216	1.9343	chr2_131770917_131771103
chr19	32607624	32607825	19	.	3.87396	5.55069	1.93077	chr19_32607624_32607825
chr3	11490550	11490736	18	.	4.22911	5.51553	1.87169	chr3_11490550_11490736
chr1	2759052	2759635	18	.	3.15014	5.41842	1.81514	chr1_2759052_2759635
chr19	52948744	52948930	18	.	4.26421	5.4173	1.80752	chr19_52948744_52948930
chr4	51816875	51817064	17	.	3.96468	5.38285	1.78237	chr4_51816875_51817064
chr3	95971955	95972208	17	.	4.25084	5.37551	1.75216	chr3_95971955_95972208
chr19	58290770	58290956	17	.	4.11386	5.35823	1.75206	chr19_58290770_58290956
chr6	95206281	95206842	17	.	4.25242	5.37172	1.74011	chr6_95206281_95206842
chr6	79804157	79804766	17	.	4.24601	5.35104	1.70848	chr6_79804157_79804766
chr8	7020941	7021351	16	.	4.15228	5.25378	1.64786	chr8_7020941_7021351
chr4	139698415	139698601	16	.	4.12694	5.17238	1.63221	chr4_139698415_139698601
chr4	186546938	186547437	16	.	4.14332	5.21199	1.61289	chr4_186546938_186547437
chr1	66562541	66562929	15	.	4.11505	5.1679	1.57527	chr1_66562541_66562929
chr8	78132122	78132308	15	.	4.10198	5.11253	1.56017	chr8_78132122_78132308
chr13	79412997	79413305	15	.	4.09442	5.13578	1.54801	chr13_79412997_79413305
chr16	22535938	22536263	15	.	3.31727	5.11866	1.54446	chr16_22535938_22536263
chr4	53533598	53533933	15	.	4.08798	5.0991	1.54249	chr4_53533598_53533933
chr4	64608112	64608559	15	.	4.06732	5.12918	1.54187	chr4_64608112_64608559
chr5	154762107	154762293	15	.	3.91327	5.11642	1.52695	chr5_154762107_154762293
chr7	39185229	39185415	15	.	4.04071	5.00871	1.50501	chr7_39185229_39185415
chr19	24001312	24002048	14	.	3.8087	5.03417	1.49679	chr19_24001312_24002048
chr7	44043071	44043326	14	.	3.79696	5.06523	1.49317	chr7_44043071_44043326
chr6	61625187	61625373	14	.	4.09166	5.0755	1.49016	chr6_61625187_61625373
chr18	11647354	11647829	14	.	4.04471	5.00415	1.47836	chr18_11647354_11647829
chr12	34710219	34710671	14	.	3.09015	5.01956	1.46607	chr12_34710219_34710671
chr8	105380728	105381287	14	.	3.63271	5.02495	1.45616	chr8_105380728_105381287
chr10	37720895	37721414	13	.	2.38284	4.9295	1.37778	chr10_37720895_37721414
chr3	3696766	3696952	12	.	3.93234	4.79399	1.29604	chr3_3696766_3696952
chr5	146103179	146103365	12	.	3.86661	4.83561	1.29583	chr5_146103179_146103365
chr13	27459587	27459934	12	.	3.84566	4.80751	1.27947	chr13_27459587_27459934
chr12	12841614	12842294	12	.	3.83596	4.76516	1.23109	chr12_12841614_12842294
chr5	46322011	46322259	12	.	3.62904	4.67185	1.22959	chr5_46322011_46322259
chr3	111555544	111555833	12	.	3.80594	4.73712	1.2278	chr3_111555544_111555833
chr2	227045367	227045889	12	.	3.9019	4.73228	1.22657	chr2_227045367_227045889
chr3	165649169	165649821	12	.	3.91607	4.75347	1.22086	chr3_165649169_165649821
chr10	36913401	36913614	12	.	2.25873	4.69175	1.20051	chr10_36913401_36913614
chr5	50206826	50207176	11	.	3.47216	4.58889	1.13866	chr5_50206826_50207176
chr10	33516449	33516887	11	.	2.55216	4.61901	1.13766	chr10_33516449_33516887
chr4	163229100	163229827	11	.	3.85441	4.64181	1.12975	chr4_163229100_163229827
chr5	108992032	108992479	11	.	3.83943	4.61467	1.1076	chr5_108992032_108992479
chr22	42444227	42444550	11	.	3.75125	4.60718	1.10098	chr22_42444227_42444550
chr8	110189369	110189987	10	.	3.45759	4.53125	1.07527	chr8_110189369_110189987
chr12	75962030	75962493	10	.	3.68532	4.50659	1.04768	chr12_75962030_75962493
chr1	104441170	104441648	10	.	3.79863	4.54077	1.0473	chr1_104441170_104441648
chr13	96084070	96084434	10	.	3.79863	4.54077	1.0473	chr13_96084070_96084434
chr14	22168192	22168489	10	.	3.79863	4.54077	1.0473	chr14_22168192_22168489
chr17	66105592	66105778	10	.	3.79863	4.54077	1.0473	chr17_66105592_66105778
chr3	72724165	72724744	10	.	3.79863	4.54077	1.0473	chr3_72724165_72724744
chr4	22123148	22123581	10	.	3.79863	4.54077	1.0473	chr4_22123148_22123581
chr5	67703855	67704465	10	.	3.79863	4.54077	1.0473	chr5_67703855_67704465
chr6	64694817	64695060	10	.	3.79863	4.54077	1.0473	chr6_64694817_64695060
chr7	8294636	8294956	10	.	3.79863	4.54077	1.0473	chr7_8294636_8294956
chr2	159827177	159827828	10	.	3.7778	4.50823	1.0473	chr2_159827177_159827828
chr7	55323067	55323513	10	.	3.77528	4.50422	1.0473	chr7_55323067_55323513
chr5	39118100	39118593	10	.	3.73493	4.44125	1.0473	chr5_39118100_39118593
chr3	164589907	164590284	10	.	3.76163	4.48297	1.04534	chr3_164589907_164590284
chr8	121138108	121138655	10	.	3.13285	4.38819	1.03881	chr8_121138108_121138655
chr11	60633577	60633891	10	.	3.71898	4.41654	1.03632	chr11_60633577_60633891
chr11	102989366	102989619	10	.	3.7052	4.39508	1.03349	chr11_102989366_102989619
chr3	127173069	127173420	10	.	3.48967	4.38665	1.02622	chr3_127173069_127173420

## Sheet: Consensus 72 MRE11 peaks
chrom	chromStart	chromEnd	score	qValue	chromString	200bp_window_added	fasta_header	hg19_chrom	hg19_chromStart	hg19_chromEnd	hg19_chromString
chr2	37517807	37518203	1474	147.472	chr2:37517807-37518203	chr2:37517607-37518403	chr2:37517607-37518403_run3_2_Yes	chr2	37744750	37745546	chr2:37744750-37745546
chr12	84615792	84616276	1049	104.95	chr12:84615792-84616276	chr12:84615592-84616476	chr12:84615592-84616476_run3_3_Yes	chr12	85009371	85010255	chr12:85009371-85010255
chr15	24712397	24712674	797	79.7845	chr15:24712397-24712674	chr15:24712197-24712874	chr15:24712197-24712874_run3_6_Yes	chr15	24957344	24958021	chr15:24957344-24958021
chr8	39502622	39502960	658	65.8776	chr8:39502622-39502960	chr8:39502422-39503160	chr8:39502422-39503160_run3_7_Yes	chr8	39359941	39360679	chr8:39359941-39360679
chr7	75663828	75664159	637	63.7512	chr7:75663828-75664159	chr7:75663628-75664359	chr7:75663628-75664359_run1_1,run4_12_Yes	chr7	75292946	75293677	chr7:75292946-75293677
chr1	105075139	105075448	404	40.4318	chr1:105075139-105075448	chr1:105074939-105075648	chr1:105074939-105075648_run4_3_Yes	chr1	105617561	105618270	chr1:105617561-105618270
chr7	146711992	146712403	396	39.6845	chr7:146711992-146712403	chr7:146711792-146712603	chr7:146711792-146712603_run4_4_Yes	chr7	146408884	146409695	chr7:146408884-146409695
chr2	180701263	180702126	297	29.7333	chr2:180701263-180702126	chr2:180701063-180702326	chr2:180701063-180702326_run4_6,run1_3_Yes	chr2	181565790	181567053	chr2:181565790-181567053
chr5	106388443	106388741	273	27.3785	chr5:106388443-106388741	chr5:106388243-106388941	chr5:106388243-106388941_run4_7_Yes	chr5	105723944	105724642	chr5:105723944-105724642
chr2	131770959	131771253	262	26.2911	chr2:131770959-131771253	chr2:131770759-131771453	chr2:131770759-131771453_run4_8_Yes	chr2	132528332	132529026	chr2:132528332-132529026
chr13	87627604	87627896	261	26.129	chr13:87627604-87627896	chr13:87627404-87628096	chr13:87627404-87628096_run4_9_Yes	chr13	88279659	88280351	chr13:88279659-88280351
chr8	37150105	37150473	237	23.7078	chr8:37150105-37150473	chr8:37149905-37150673	chr8:37149905-37150673_run4_10_Yes	chr8	37007423	37008191	chr8:37007423-37008191
chr4	158106217	158107262	230	23.0135	chr4:158106217-158107262	chr4:158106017-158107462	chr4:158106017-158107462_run3_12_Yes	chr4	159027169	159028614	chr4:159027169-159028614
chr18	5306738	5307024	229	22.9562	chr18:5306738-5307024	chr18:5306538-5307224	chr18:5306538-5307224_run4_11,run1_17_Yes	chr18	5306537	5307223	chr18:5306537-5307223
chrX	29802696	29803639	198	19.8996	chrX:29802696-29803639	chrX:29802496-29803839	chrX:29802496-29803839_run4_14,run1_15_Yes	chrX	29820613	29821956	chrX:29820613-29821956
chr3	162319299	162319786	198	19.8622	chr3:162319299-162319786	chr3:162319099-162319986	chr3:162319099-162319986_run4_15,run1_28_Yes	chr3	162036887	162037774	chr3:162036887-162037774
chr7	77014625	77015000	197	19.7472	chr7:77014625-77015000	chr7:77014425-77015200	chr7:77014425-77015200_run4_16,run1_26_Yes	chr7	76643742	76644517	chr7:76643742-76644517
chr2	179493617	179493902	194	19.4002	chr2:179493617-179493902	chr2:179493417-179494102	chr2:179493417-179494102_run4_17,run1_14_Yes	chr2	180358144	180358829	chr2:180358144-180358829
chr22	32213490	32213780	187	18.7211	chr22:32213490-32213780	chr22:32213290-32213980	chr22:32213290-32213980_run4_19_Yes	chr22	32609277	32609967	chr22:32609277-32609967
chr6	164931446	164932368	184	18.431	chr6:164931446-164932368	chr6:164931246-164932568	chr6:164931246-164932568_run4_20,run1_6_Yes	chr6	165344735	165346057	chr6:165344735-165346057
chr14	26409161	26409442	182	18.2819	chr14:26409161-26409442	chr14:26408961-26409642	chr14:26408961-26409642_run4_21_Yes	chr14	26878167	26878848	chr14:26878167-26878848
chr15	38542735	38543016	171	17.151	chr15:38542735-38543016	chr15:38542535-38543216	chr15:38542535-38543216_run1_4_Yes	chr15	38834736	38835417	chr15:38834736-38835417
chr18	70341225	70342377	166	16.6442	chr18:70341225-70342377	chr18:70341025-70342577	chr18:70341025-70342577_run4_22,run1_7_Yes	chr18	68008261	68009813	chr18:68008261-68009813
chr2	194048475	194048788	164	16.4545	chr2:194048475-194048750	chr2:194048275-194048988	chr2:194048275-194048988_run1_10,run4_23_Yes	chr2	194912999	194913712	chr2:194912999-194913712
chr4	12108241	12108939	156	15.6637	chr4:12108241-12108939	chr4:12108041-12109139	chr4:12108041-12109139_run4_24_Yes	chr4	12109665	12110763	chr4:12109665-12110763
chr8	100051603	100052245	147	14.7077	chr8:100051603-100052245	chr8:100051403-100052445	chr8:100051403-100052445_run3_14_Yes	chr8	101063631	101064673	chr8:101063631-101064673
chr5	1307365	1307913	138	13.8523	chr5:1307365-1307913	chr5:1307165-1308113	chr5:1307165-1308113_run3_16_Yes	chr5	1307280	1308228	chr5:1307280-1308228
chr16	71253469	71253679	134	13.4649	chr16:71253469-71253679	chr16:71253269-71253879	chr16:71253269-71253879_run4_26_Yes	chr16	71287172	71287782	chr16:71287172-71287782
chr6	146559303	146559531	129	12.9763	chr6:146559303-146559531	chr6:146559103-146559731	chr6:146559103-146559731_run4_27_Yes	chr6	146880239	146880867	chr6:146880239-146880867
chr7	57661728	57661957	121	12.1754	chr7:57661728-57661957	chr7:57661528-57662157	chr7:57661528-57662157_run4_28_Yes	chr7	57721234	57721863	chr7:57721234-57721863
chr5	61282327	61282823	117	11.7503	chr5:61282327-61282823	chr5:61282127-61283023	chr5:61282127-61283023_run3_17_Yes	chr5	60577954	60578850	chr5:60577954-60578850
chr21	16972436	16972801	115	11.5548	chr21:16972436-16972801	chr21:16972236-16973001	chr21:16972236-16973001_run4_33_Yes	chr21	18344556	18345321	chr21:18344556-18345321
chr4	95096740	95097108	113	11.3375	chr4:95096740-95097108	chr4:95096540-95097308	chr4:95096540-95097308_run3_18_Yes	chr4	96017691	96018459	chr4:96017691-96018459
chr10	23790263	23790705	108	10.865	chr10:23790263-23790705	chr10:23790063-23790905	chr10:23790063-23790905_run4_35,run1_12_Yes	chr10	24078992	24079834	chr10:24078992-24079834
chrY	8856211	8856784	107	10.7109	chrY:8856211-8856784	chrY:8856011-8856984	chrY:8856011-8856984_run4_36_Yes	chrY	8724052	8725025	chrY:8724052-8725025
chr12	14586419	14586767	106	10.6588	chr12:14586419-14586767	chr12:14586219-14586967	chr12:14586219-14586967_run3_21_Yes	chr12	14739153	14739901	chr12:14739153-14739901
chr6	155028752	155029626	105	10.5884	chr6:155028752-155029626	chr6:155028552-155029826	chr6:155028552-155029826_run4_37_Yes	chr6	155349686	155350960	chr6:155349686-155350960
chr6	24145013	24145272	99	9.91816	chr6:24145013-24145272	chr6:24144813-24145472	chr6:24144813-24145472_run4_39_Yes	chr6	24145041	24145700	chr6:24145041-24145700
chr4	162153620	162153857	95	9.57126	chr4:162153620-162153857	chr4:162153420-162154057	chr4:162153420-162154057_run4_40_Yes	chr4	163074572	163075209	chr4:163074572-163075209
chrX	89319553	89319878	95	9.54224	chrX:89319553-89319878	chrX:89319353-89320078	chrX:89319353-89320078_run4_42,run1_16_Yes	chrX	88574352	88575077	chrX:88574352-88575077
chr8	110248211	110249109	94	9.48543	chr8:110248211-110249109	chr8:110248011-110249309	chr8:110248011-110249309_run3_23_Yes	chr8	111260240	111261538	chr8:111260240-111261538
chrX	13128691	13128965	94	9.43059	chrX:13128691-13128922	chrX:13128491-13129165	chrX:13128491-13129165_run1_13,run4_43_Yes	chrX	13146610	13147284	chrX:13146610-13147284
chr12	72430217	72430460	90	9.01096	chr12:72430217-72430460	chr12:72430017-72430660	chr12:72430017-72430660_run4_46_Yes	chr12	72823797	72824440	chr12:72823797-72824440
chr14	83999092	83999354	88	8.87005	chr14:83999092-83999354	chr14:83998892-83999554	chr14:83998892-83999554_run1_8_Yes	chr14	84465236	84465898	chr14:84465236-84465898
chr2	119444107	119444392	88	8.8357	chr2:119444107-119444392	chr2:119443907-119444592	chr2:119443907-119444592_run4_50_Yes	chr2	120201483	120202168	chr2:120201483-120202168
chr21	39281879	39282097	86	8.66216	chr21:39281879-39282097	chr21:39281679-39282297	chr21:39281679-39282297_run4_55_Yes	chr21	40653605	40654223	chr21:40653605-40654223
chr7	117864656	117864993	86	8.63266	chr7:117864656-117864993	chr7:117864456-117865193	chr7:117864456-117865193_run3_25_Yes	chr7	117504510	117505247	chr7:117504510-117505247
chrX	83955452	83955731	82	8.29518	chrX:83955452-83955731	chrX:83955252-83955931	chrX:83955252-83955931_run4_60,run1_19_Yes	chrX	83210260	83210939	chrX:83210260-83210939
chr2	216382862	216383158	82	8.28792	chr2:216382862-216383158	chr2:216382662-216383358	chr2:216382662-216383358_run4_62_Yes	chr2	217247385	217248081	chr2:217247385-217248081
chr3	193011338	193011635	81	8.12802	chr3:193011338-193011635	chr3:193011138-193011835	chr3:193011138-193011835_run3_29_Yes	chr3	192728927	192729624	chr3:192728927-192729624
chr12	124961126	124961356	80	8.08131	chr12:124961126-124961356	chr12:124960926-124961556	chr12:124960926-124961556_run4_68_Yes	chr12	125445472	125446102	chr12:125445472-125446102
chr1	157035737	157036268	78	7.81146	chr1:157035737-157036268	chr1:157035537-157036468	chr1:157035537-157036468_run4_73_Yes	chr1	157005329	157006260	chr1:157005329-157006260
chrX	77121851	77122094	77	7.77992	chrX:77121851-77122094	chrX:77121651-77122294	chrX:77121651-77122294_run4_75_Yes	chrX	76342080	76342713	chrX:76342080-76342713
chrX	87791961	87792172	76	7.65274	chrX:87791961-87792172	chrX:87791761-87792372	chrX:87791761-87792372_run4_79_Yes	chrX	87046761	87047372	chrX:87046761-87047372
chr5	18444047	18444297	75	7.58449	chr5:18444047-18444297	chr5:18443847-18444497	chr5:18443847-18444497_run4_81_Yes	chr5	18443956	18444606	chr5:18443956-18444606
chr10	23810845	23811132	75	7.5642	chr10:23810845-23811132	chr10:23810645-23811332	chr10:23810645-23811332_run4_82_Yes	chr10	24099574	24100261	chr10:24099574-24100261
chr3	112571947	112572133	74	7.49094	chr3:112571947-112572133	chr3:112571747-112572333	chr3:112571747-112572333_run4_84_Yes	chr3	112290594	112291180	chr3:112290594-112291180
chr2	155411800	155412500	73	7.37921	chr2:155411800-155412500	chr2:155411600-155412700	chr2:155411600-155412700_run4_89_Yes	chr2	156268112	156269212	chr2:156268112-156269212
chr9	96428747	96429088	70	7.09951	chr9:96428747-96429088	chr9:96428547-96429288	chr9:96428547-96429288_run3_30_Yes	chr9	99190829	99191570	chr9:99190829-99191570
chr3	165422509	165422762	67	6.75381	chr3:165422509-165422762	chr3:165422309-165422962	chr3:165422309-165422962_run1_11_Yes	chr3	165140097	165140750	chr3:165140097-165140750
chr4	166665604	166666004	67	6.70204	chr4:166665604-166666004	chr4:166665404-166666204	chr4:166665404-166666204_run3_31_Yes	chr4	167586555	167587355	chr4:167586555-167587355
chr6	71382017	71382299	63	6.38226	chr6:71382017-71382299	chr6:71381817-71382499	chr6:71381817-71382499_run3_33_Yes	chr6	72091520	72092202	chr6:72091520-72092202
chrX	83549805	83550163	59	5.99645	chrX:83549805-83550163	chrX:83549605-83550363	chrX:83549605-83550363_run3_37_Yes	chrX	82804613	82805371	chrX:82804613-82805371
chr20	18111929	18112321	58	5.80431	chr20:18111929-18112321	chr20:18111729-18112521	chr20:18111729-18112521_run3_39_Yes	chr20	18092373	18093165	chr20:18092373-18093165
chr4	64834443	64834909	419	41.9239	chr4:64834443-64834909	chr4:64834243-64835109	chr4:64834243-64835109_run4_2,run1_9_Yes,Maybe	chr4	65699961	65700827	chr4:65699961-65700827
chrX	81916916	81917283	367	36.7816	chrX:81916916-81917283	chrX:81916716-81917483	chrX:81916716-81917483_run4_5,run1_5_Yes,Maybe	chrX	81172215	81172982	chrX:81172215-81172982
chr6	66974378	66974640	117	11.7127	chr6:66974378-66974640	chr6:66974178-66974840	chr6:66974178-66974840_run4_32,run1_18_Yes,Maybe	chr6	67684071	67684733	chr6:67684071-67684733
chr12	102867788	102868205	191	19.1288	chr12:102867788-102868205	chr12:102867588-102868405	chr12:102867588-102868405_run4_18,run3_15_Yes,Maybe	chr12	103261366	103262183	chr12:103261366-103262183
chr2	80931720	80932529	84	8.44106	chr2:80931720-80932529	chr2:80931520-80932729	chr2:80931520-80932729_run4_56,run3_9_Yes,Maybe	chr2	81158644	81159853	chr2:81158644-81159853
chr3	106633685	106634231	1071	107.12	chr3:106633685-106634231	chr3:106633485-106634431	chr3:106633485-106634431_run4_1,run1_2_Maybe	chr3	106352332	106353278	chr3:106352332-106353278
chr17	72473379	72473678	999	99.9188	chr17:72473379-72473678	chr17:72473179-72473878	chr17:72473179-72473878_run3_4_Maybe	chr17	70469319	70470018	chr17:70469319-70470018
chr7	38571063	38571340	191	19.144	chr7:38571063-38571340	chr7:38570863-38571540	chr7:38570863-38571540_run3_13_Maybe	chr7	38610463	38611140	chr7:38610463-38611140

## Sheet: FANCM peaks_SMARCAL1KOvsWT
chr	start	end	length	pileup	pvalue	fold_enrichment	qValue
chr1	52444795	52445153	359	16.12	17.3486	9.70776	11.8977
chr1	101552899	101553227	329	7.43	7.66431	5.5344	2.78703
chr1	105075123	105075491	369	19.18	24.4159	13.0419	18.6609
chr1	175231250	175231512	263	8.65	9.17064	6.31821	4.1585
chr1	225335666	225336005	340	9	9.30733	6.34861	4.30492
chr10	4031100	4031321	222	10.77	12.0317	7.73143	6.81669
chr10	6836625	6836980	356	12.58	14.6814	8.91744	9.33607
chr10	17534549	17534901	353	12.51	8.66079	5.41776	3.67804
chr10	18041518	18041960	443	17.13	21.981	11.9065	16.3401
chr10	23790306	23790539	234	8.8	9.39934	6.43667	4.34514
chr11	25651254	25651587	334	7.46	7.27764	5.29702	2.61926
chr11	25901928	25902262	335	17.6	19.0759	10.2927	13.5576
chr11	34026561	34026858	298	8.02	8.39154	5.91778	3.44442
chr12	14179909	14180324	416	17.08	21.7941	11.8264	16.172
chr12	28650672	28650874	203	6.51	6.42979	4.90503	1.69794
chr12	69041208	69041615	408	16.06	20.1763	11.2037	14.6178
chr13	19885761	19886103	343	18.06	23.1564	12.4524	17.4667
chr13	56933657	56934009	353	10.37	11.5674	7.46737	6.37915
chr14	56475517	56475719	203	7.92	7.99874	5.70093	3.12901
chr14	83999054	83999388	335	9.08	9.74843	6.60844	4.6726
chr15	31422956	31423291	336	12.19	13.7717	8.47398	8.478
chr16	50754849	50755199	351	33.93	12.938	4.40112	7.70979
chr16	60884223	60884575	353	17.52	17.977	9.65833	12.501
chr16	78321207	78321409	203	9.2	9.82254	6.67079	4.73017
chr16	80410874	80411205	332	11.65	13.3107	8.28246	8.04541
chr17	1282105	1282464	360	14.16	17.0113	9.92126	11.5749
chr18	5306726	5307026	301	8.58	9.13473	6.29364	4.11347
chr2	11380366	11380706	341	13.65	16.0903	9.51421	10.7092
chr2	82597726	82598100	375	29.9	41.566	19.2214	35.2049
chr2	116829512	116829830	319	10.3	11.5354	7.41412	6.41453
chr2	179493600	179493932	333	8.83	9.45405	6.45794	4.38728
chr2	180701667	180702053	387	39.68	52.8322	21.3635	46.0989
chr2	194048415	194048824	410	18.61	22.7365	12.1593	17.0572
chr2	194106635	194106987	353	20.03	23.4498	12.2053	17.732
chr22	40170618	40171003	386	13.93	16.4405	9.61591	11.0795
chr22	43784448	43784770	323	11.56	12.7694	7.95559	7.53819
chr3	1311271	1311626	356	18.72	23.6894	12.5864	17.9926
chr3	10054255	10054616	362	17.76	22.5845	12.3013	16.8872
chr3	29007246	29007603	358	19.01	24.7234	13.1446	18.9464
chr3	41856406	41856639	234	9.72	8.87204	6.02195	3.89435
chr3	59806525	59806872	348	11.75	13.2187	8.23479	7.94416
chr3	71396889	71397093	205	9.21	9.7797	6.63999	4.70333
chr3	78008527	78008878	352	7.8	8.01814	5.71535	3.11316
chr3	84171031	84171365	335	8.07	8.434	5.93771	3.47573
chr3	98607931	98608202	272	13.65	15.6552	9.31468	10.2908
chr3	105950875	105951077	203	7.53	7.69938	5.57969	2.80481
chr3	159828247	159828602	356	20.22	22.9961	11.86	17.3142
chr3	165422498	165422811	314	11.71	8.41125	5.38165	3.4543
chr4	9040618	9040886	269	9.14	9.19261	6.23468	4.26932
chr4	60595422	60595731	310	10.12	10.1784	6.77365	5.08704
chr4	92009576	92009780	205	8.53	7.46489	5.33611	2.65018
chr4	126100906	126101377	472	18.33	21.5459	11.4077	15.9687
chr4	140780938	140781267	330	14.81	17.9207	10.2891	12.4574
chr4	182161701	182162001	301	10.72	12.0342	7.67417	6.84843
chr5	1307262	1307596	335	9.81	10.3336	6.8478	5.22842
chr6	144086994	144087312	319	14.75	9.03002	5.13281	4.05785
chr6	155029485	155029687	203	9.06	9.11825	6.26691	4.08531
chr6	166287852	166288209	358	16.09	20.0757	11.2235	14.4991
chr7	685136	685508	373	23.61	32.2278	16.1662	26.158
chr7	4705807	4706185	379	40.72	29.1131	9.33493	23.1711
chr7	10795005	10795226	222	13.07	12.3882	7.53861	7.17674
chr7	75663822	75664196	375	27.96	39.9798	18.9328	33.6522
chr7	85460162	85460535	374	26.22	28.6387	13.1927	22.7203
chr7	113488028	113488230	203	7.06	7.14903	5.29316	2.28117
chr7	124659878	124660230	353	12.25	14.3055	8.7048	8.99319
chr8	30043585	30043947	363	17.54	22.2163	12.1515	16.5423
chr8	65900174	65900448	275	12.23	11.169	6.88224	6.07253
chr8	128214199	128214420	222	9.5	8.56791	5.87097	3.58124
chr8	139687481	139687827	347	15.19	16.78	9.57561	11.3991
chr9	77497570	77497774	205	7.86	8.16358	5.82203	3.19381
chr9	103851686	103852041	356	15.21	14.8461	8.45527	9.50307
chrX	13128655	13129000	346	7.98	8.383	5.89122	3.45904
chrX	31569474	31569845	372	9.62	10.5136	6.97649	5.38529
chrX	36584247	36584606	360	18.9	24.4688	13.0697	18.6936
chrX	49689798	49690299	502	16.46	20.4324	11.2193	14.8935
chrX	77121788	77122005	218	8.5	8.9625	6.21378	3.95777
chrX	81916947	81917324	378	13.72	16.4451	9.66888	11.0363
chrX	83550052	83550254	203	8.72	7.56044	5.38264	2.74483
chrX	83955422	83955788	367	21.01	21.6448	10.8532	16.0082
chrX	115404768	115405124	357	16.84	15.913	8.62115	10.5232
chrX	146822695	146822911	217	8.53	9.08308	6.26219	4.0717
chrY	15948284	15948630	347	8.99	9.63719	6.53016	4.59089

[truncated: 1 more sheets: SMARCAL1 peaks_FANCMKOvsWT]
