# Supplementary material for: Comprehensive interrogation of synthetic lethality in the DNA damage response
Source: Nature. 2025 Apr 9;640(8060):1093–102. doi: 10.1038/s41586-025-08815-4 (PMC12018271; doi:10.1038/s41586-025-08815-4)
Supplement: Supplementary file 10 — Source Data Figs. 1, 2, 3 and 4 and Extended Data Figs. 3, 4, 5, 6, 7, 8, 9, 10 and 12 [file 41586_2025_8815_MOESM10_ESM.xlsx]

## Sheet: Fig. 1e
sgWDR48			sgLIG1			sgLIG1+ sgWDR48
-0.171653	-0.496377	-0.71726	-1.64182	-1.50828	-1.90338	-4.4743	-5.07901	-4.79666
sgTRRAP			sgTERF2			sgTERF2+ sgTRRAP
-1.36323	-2.16097	-1.80449	-1.82972	-1.90092	-2.34741	-4.17511	-4.53638	-5.8839
sgTOP3A			sgSLX4			sgSLX4 + sgTOP3A
-2.208	-2.603	-2.90004	-2.02793	-0.718986	-1.72318	-5.76318	-5.10928	-6.33141
sgTRRAP			sgXRCC3			sgXRCC3 + sgTRRAP
-2.08682	-1.86239	-2.18667	-1.42087	-1.45037	-1.88717	-4.9195	-5.76954	-6.16395
sgMEN1			sgATR			sgATR + sgMEN1
-0.775966	-1.03585	-0.894095	-2.50859	-2.64782	-2.60998	-4.67356	-5.10354	-4.91829

## Sheet: Fig. 1f
Day	sgWDR48			sgFEN1			sgFEN1 + sgWDR48
0	0	0	0	0	0	0	0	0	0
3	-0.0897174	-0.160811	-0.0526086	-0.13278	-0.0625193	-0.180914	-1.60044	-1.77825	-1.78659
7	0.0971113	0.0894289	-0.00453641	-0.277556	-0.292303	-0.469628	-3.12167	-3.37884	-3.55249
10	-0.201281	-0.0598325	-0.357993	-0.626098	-0.546922	-0.981949	-4.40973	-4.40749	-4.58065
14	-0.385639	-0.191291	-0.729235	-1.06794	-1.13971	-1.83941	-5.99304	-5.62434	-6.12424

## Sheet: Fig. 1g
Day	sgFANCM			sgSMARCAL1			sgFANCM + sgSMARCAL1
0	0	0	0	0	0	0	0	0	0
3	-0.04513	-0.07071	-0.14643	-0.10308	-0.12837	-0.15514	-0.41271	-0.57395	-0.43023
7	-0.26904	-0.28227	-0.46031	-0.23873	-0.31337	-0.50959	-1.18935	-1.28807	-1.34674
10	-0.50428	-0.5261	-0.78443	-0.35278	-0.35394	-0.56974	-2.03903	-2.34766	-2.47748
14	-0.95585	-0.91103	-1.19019	-0.45649	-0.5058	-0.67523	-3.40072	-3.84823	-4.06872
21	-1.42361	-1.68581	-2.24017	-0.4258	-0.6721	-1.2235	-3.80937	-4.90237	-5.59907

## Sheet: Fig. 2a
Day	sgWDR48			sgLIG1			sgLIG1+ sgWDR48			sgLIG1+ sgWDR48 + sgRAD18
0	0	0	0	0	0	0	0	0	0	0	0	0
3	-0.188828	-0.513874	-0.255699	-0.272775	-0.432468	-0.348136	-1.67112	-2.1589	-1.69396	0.000945524	-0.357462	-0.373273
7	-0.437312	-0.907032	-0.724092	-0.440069	-0.584598	-0.593183	-3.23086	-4.08968	-3.53691	-0.571013	-0.983565	-0.886729
10	-0.933505	-1.18105	-0.95736	-0.512629	-0.750921	-0.567531	-3.83394	-4.64021	-3.98464	-0.848842	-0.898294	-1.17767
14	-2.13682	-1.73575	-1.49774	-1.47583	-1.08495	-1.35147	-4.62828	-5.52703	-4.77986	-1.40869	-1.21627	-1.5853

## Sheet: Fig. 2b
						sgWDR48 + sgLIG1
sgWDR48			sgLIG1			EV			PCNA K164 cDNA			PCNA WT cDNA
-0.512629	-0.750921	-0.567531	-0.933505	-1.18105	-0.95736	-4.41384	-3.93796	-4.07604	-1.02125	-0.703455	-0.725733	-1.14287	-0.803369	-1.14354

## Sheet: Fig. 2d
sgCTRL	sgCTRL + USP1i	sgRAD18	sgRAD18 + USP1i	sgLIG1	sgLIG1 + USP1i	sgLIG1 + sgRAD18	sgLIG1 + sgRAD18 + USP1i
13	12	10	9	13	13	10	11
7	13	9	9	12	12	9	13
11	7	9	6	11	15	8	14
8	9	7	9	9	17	9	14
8	12	7	7	9	20	7	9
7	6	13	8	9	18	8	9
7	11	7	9	7	19	9	9
10	18	6	8	8	22	9	11
8	15	8	7	10	23	6	11
9	10	8	10	15	16	7	13
8	12	8	7	14	20	17	10
9	7	8	9	8	12	8	10
8	13	15	7	10	14	12	9
9	6	8	8	7	22	8	10
7	9	9	8	10	19	9	8
7	10	7	9	10	11	9	11
7	9	8	9	10	15	8	9
6	10	6	10	10	22	14	14
8	9	7	8	9	17	9	20
7	12	7	11	20	20	9	20
5	12	8	8	8	23	10	11
7	9	7	8	9	23	10	15
8	10	6	10	6	19	15	9
6	6	6	8	11	22	8	6
5	22	9	8	13	19	6	5
8	10	6	8	8	16	13	13
7	10	8	12	10	20	11	10
8	12	9	8	9	23	12	19
7	10	9	10	11	20	14	17
7	6	6	11	11	22	11	12
7	7	9	6	10	22	13	8
7	9	7	9	12	11	13	12
9	19	7	7	8	17	7	8
8	9	7	15	9	23	9	16
9	8	7	7	7	15	10	11
6	10	8	7	13	23	10	18
6	10	8	6	7	20	11	10
8	7	7	7	12	17	10	10
10	10	7	8	11	18	14	8
7	9	8	6	8	19	15	13
8	6	9	9	9		9
8	6	8	7	8		10
9	8	6	6	9		11
9	8	8	7	10		10
7	11	8	8	11		8
7	21	8		10		9
11	7	9		9		15
12	8	9		9		8
7	11	9		11		10
7	8	9		10		10

## Sheet: Fig. 2e
sgNT + EV + DMSO	sgNT + EV + USP1i	sgNT + PCNA + USP1i	sgLIG1 + EV + DMSO	sgLIG1 + EV + USP1i	sgLIG1 + PCNA + USP1i
6.61	8.07	6.23	6.96	14.5	5.58
6.77	7.48	7.03	6.3	18.2	6.51
9.05	8.52	8.83	7.44	16.8	9.14

## Sheet: Fig. 2f
	DMSO				USP1i
	sgCTRL	sgRAD18	sgLIG1	sgLIG1 + sgRAD18	sgCTRL	sgRAD18	sgLIG1	sgLIG1 + sgRAD18
Replicate 1	2.77778	13.7931	11.1111	19.0476	13.1579	8.33333	33.3333	17.3913
Replicate 2	0	8	5.88235	17.6471	19.0476	7.14286	37.5	17.6471

## Sheet: Fig. 2g
sgCTRL	sgCTRL + USP1i	sgRAD18	sgRAD18 + USP1i	sgLIG1	sgLIG1 + USP1i	sgLIG1 + sgRAD18	sgLIG1 + sgRAD18 + USP1i
0	0	0	0	0	1	0	2
0	0	0	0	0	1	0	1
0	0	0	0	1	1	0	1
2	0	0	0	2	1	3	1
1	0	1	0	2	1	4	1
0	0	2	0	2	2	2	1
1	2	1	0	4	2	1	1
1	2	0	2	1	2	1	1
2	1	0	1	1	4	1	1
1	2	0	1	1	4	1	1
1	2	0	1	1	0	1	1
1	2	1	1	1	1	1	1
0	2	0	1	0	1	0	1
5	1	0	1	2	1	0	1
1	1	0	2	2	1	3	1
0	0	0	2	3	1	0	1
0	0	1	2	0	1	0	1
0	0	1	3	0	2	0	0
0	0	6	0	0	2	2	0
0	0	1	0	0	2	1	2
0	0	1	0	0	2	0	0
0	0	1	0	1	2	0	3
0	0	1	1	1	2	0	0
0	0	0	1	1	4	0	0
0	0	0	2	1	4	1	2
1	0	0	0	1	1	1	2
1	0	0	0	2	0	1	3
1	0	0	0	2	0	2	0
1	1	0	0	3	3	2	1
1	1	0	0	0	5	1	1
1	1	0	1	1	5	1	0
2	2	0	5	1	2	1	0
0	0	1	1	2	3	1	1
0	0	1	1	0	0	1	2
0	0	0	0	0	0	2	0
0	0	0	0	1	0	1	0
0	0	0	0	0	2	2	0
0	0	0	0	0	2	0	3
2	1	0	0	0	3	4	1
2	1	0	0	1	0	3	0
1	1	1	0	1	0	2	0
0	1	3	1	1	0	4	3
0	1	0	1	0	0	1	3
0	1	0	3	0	2	1	2
0	0	0	0	0	2	0	1
0	0	1	0	1	1	0	2
0	2	1	1	0	4	0	2
0	2	1	1	1	1	0	1
0	2	1	1	3	1	0	0
1	0	1	1	0	1	0	0
1	0	2	1	0	2	1	2
1	0	2	0	0	3	1	0
0	0	1	0	0	0	4	0
0	0	1	5	1	0	1	0
0	0	1	1	1	3	1	0
0	0	1	1	1	3	1	1
0	1	0	1	1	3	1	1
0	1	0	0	0	3	1	1
0	1	0	0	1	3	1	1
0	2	0	0	0	2	0	1
0	2	0	0	1	0	0	3
0	2	3	1	2	0	0	0
2	2	3	0	1	0	0	0
1	0	0	0	0	4	1	2
3	0	0	0	0	2	0	0
1	0	0	0	2	3	0	0
0	0	0	0	1	4	0	3
0	0	0	0	0	2	1	0
1	0	1	1	2	0	1	1
0	0	1	1	1	1	0	0
2	0	2	0	1	1	0	3
0	0	2	1	0	2	0	0
0	1	2	1	1	3	5	0
2	1	1	1	1	4	6	1
0	1	1	0	3	4	1	2
0	1	3	0	1	2	2	2
0	1	0	0	0	2	1
2	1	0	1	0	2	1
0	3	1	1	0	5	1
0	0	1	1	0	5	1
0	0	2	1	0	4	1
1	1	3	0	2	3	2
0	1	0		1	3	2
2	0			1	4	0
0	0			1	2
0	1			1	9
0	1			1	2
0	1			0	5
1	1			1	3
2	2			1	2
0	0			1	0
1	0			0	0
0	0			0	5
0	0			0	8
0	1			0	0
2	1			4	2
1	1			3	3
1	2			0	4
0	0			1	2
0	0			0	1
0	0			0	1
1	1				1
1					2
1					9
0					5
					6
					1
					0
					0
					4
					2

## Sheet: Fig. 3b
sgFANCM									sgSMARCAL1
sgZRANB3			sgHLTF			sgSMARCAL1			sgFANCD2			sgFANCA			sgFANCM
-0.0822	-0.14299	-0.10605	0.078443	0.057297	-0.2028	-2.44487	-2.93721	-2.87853	-0.448148	-0.35627	-0.691919	-0.5434	-0.31566	-0.05638	-2.94423	-3.34243	-3.39349

[truncated: 44 more sheets: Fig. 3d, Fig. 3f, Fig. 3g, Fig. 4e, ED Fig. 3c, ED Fig. 3d, ED Fig. 3e, ED Fig. 3f, ED Fig. 3g, ED Fig. 3h, ED Fig. 4g, ED Fig. 5a, ED Fig. 5b, ED Fig. 5c, ED Fig. 5e, ED Fig. 5f, ED Fig. 5g, ED Fig. 5h, ED Fig. 5j, ED Fig. 5k …]
